# Supplementary material for: Metabolite database for root, tuber, and banana crops to facilitate modern breeding in understudied crops
Source: Plant J. 2020 Jan 22;101(6):1258–68. doi: 10.1111/tpj.14649 (PMC7383867; doi:10.1111/tpj.14649)
Supplement: Supplementary file 1 — Table S1. Database of metabolite concentration range per crop. [file TPJ-101-1258-s001.xlsm]

## Sheet: Sheet1
InChI	Name	Identification Level	Class	Platform	Cassava (Manihot esculenta)		Sweet Potato (Ipomoea batatas)		Banana (Musa spp.)		Potato (Solanum tuberosum)			WG-Yamc	YG-Yamd	W-Yame	A-Yamf	B-Yamg
					Tissuea	Conc. Rangeb	Tissuea	Conc. Rangeb	Tissuea	Conc. Rangeb	Tissuea	Conc. Rangeb	Tissuea	Conc. Rangeb	Conc. Rangeb	Conc. Rangeb	Conc. Rangeb	Conc. Rangeb
HZAXFHJVJLSVMW-UHFFFAOYSA-N	Ethanolamine	1	Biogenic Amine	GCMS	L	0 - 848.51							T, L	126.8-2135.6	95.3-626.5	180.8-463.6	230.3-783.3	167.9-1464.7
AVXURJPOCDRRFD-UHFFFAOYSA-N	Hydroxylamine	2	Biogenic Amine	GCMS									T	4.6-21.4	2.3-18.4	1.3-8.9	3.9-14.8	0-13.7
QNAYBMKLOCPYGJ-UWTATZPHSA-N	Alanine	1	Amino acid	GCMS	L,S	0 - 8903.8	L, T	0 - 798.7	L, Pe, Pu	16.5 - 13403.1	T	81.1 - 1351.3	T,L	88-966.2	21.6-579.2	67-734.4	126.9-879.6	80.7-1017.5
ODKSFYDXXFIFQN-BYPYZUCNSA-N	Arginine	1	Amino acid	LCMS	L,R,S	1.2 - 2106.5	T	8.3 - 936.8	L	3.8 - 16143.8
ODKSFYDXXFIFQN-BYPYZUCNSA-N	Arginine [-NH3]	1	Amino acid	GCMS									T, L	1.5-144.4	0-6.3	0-11.7	0-8.6	0-300.8
DCXYFEDJOCDNAF-REOHCLBHSA-N	Asparagine	1	Amino acid	GCMS, LCMS	L	0 - 1201.1	T	212.2 - 1147.7	L, Pe, Pu	0.0 - 1473.7
CKLJMWTZIZZHCS-UHFFFAOYSA-N	Aspartic acid	1	Amino acid	GCMS, LCMS	L,R,S	0 - 7739.8	L, T	28.7 - 1873.3	L, Pe, Pu	0.0 - 1310.4	L, T, R	16.3 - 2648.0	T, L	1002-2319.8	791.2-2563.2	406.4-1275.3	238.7-2157	55.8-4780.3
RHGKLRLOHDJJDR-BYPYZUCNSA-N	Citrulline	1	Amino acid	LCMS	L	8.0 - 40.9
XUJNEKJLAYXESH-UHFFFAOYSA-N	Cysteine	1	Amino acid	LCMS			T	1.6 - 7.6					T, L	0-17.4	0-55.9	0-25.6	0-42.5	0-131.2
BTCSSZJGUNDROE-UHFFFAOYSA-N	GABA	1	Amino acid	GCMS, LCMS	L,R,S	0 - 7585.5	L, T	0 - 311.1	L, Pe, Pu	46.3 - 3311.2	L, T	342.0 - 8367.7	T, L	74.7-928.5	305.2-2255.9	30.1-920.8	0-268.2	61.7-4595
WHUUTDBJXJRKMK-UHFFFAOYSA-N	Glutamic acid	1	Amino acid	LCMS	L,R,S	27.2 - 507.3	L, T	78.6 - 1056.5	L, Pe, Pu	0.0 - 1365.7	L, T, R	31.2 - 475.8
ZDXPYRJPNDTMRX-UHFFFAOYSA-N	Glutamine	1	Amino acid	GCMS	L	20.8 - 293.4	T	0 - 26.0			L	0 - 135.2	L	129.8-173.1	55.6-98.1	41.9-62.4	17.7-31.7
DHMQDGOQFOQNFH-UHFFFAOYSA-N	Glycine	1	Amino acid	GCMS	L,R,S	0 - 4171.6	L, T	0 - 1549.5	L, Pe	0.0 - 2121.8	T	13.3 - 398.7	T,L	8.7-3829	0-206.4	0-372.8	0-642.1	0-385.3
HNDVDQJCIGZPNO-YFKPBYRVSA-N	Histidine	1	Amino acid	LCMS	L,R,S	0.6 - 38.2	T	7.0 - 113.7	L, Pe, Pu	0.0 - 1522.3
UKAUYVFTDYCKQA-UHFFFAOYSA-N	Homoserine	1	Amino acid	GCMS									T	0-5.9	0-6.2	0-4.9	0-9.9	0-10.8
AGPKZVBTJJNPAG-WHFBIAKZSA-N	Isoleucine	1	Amino acid	GCMS, LCMS	L,R,S	0 - 1045.6	L, T	0 - 305.4	L	8.1 - 2022.7	T	202.2 - 2172.2	T, L	31.4-462.1	11.6-244.3	59.4-266.4	91.6-166.8	10.4-617.6
ROHFNLRQFUQHCH-YFKPBYRVSA-N	Leucine	1	Amino acid	GCMS, LCMS	L,R,S	0 - 1744.4	L, T	0 - 277.3	L	0.0 - 476.6	L, T	60.8 - 889.7	T, L	0-225.1	10.1-83.5	47.6-236.1	69.5-152.9	8-142.9
KDXKERNSBIXSRK-UHFFFAOYSA-N	Lysine	1	Amino acid	GCMS	L	0 - 119.6			L	0.0 - 647.6			T, L	0-1524.6	0-539.7	0-216.3	0-240.9	0-966.8
FFEARJCKVFRZRR-UHFFFAOYSA-N	Methionine	1	Amino acid	GCMS	L	0 - 15.5	T	0 - 25.5			T	54.5 - 532.7	T, L	6.8-99.3	0.8-39.3	0-28.5	0-37.8	0-61.3
AHLPHDHHMVZTML-BYPYZUCNSA-N	Ornithine	1	Amino acid	GCMS	L	890.3 - 3210.8	T	0 - 250.6					T, L	0-223.2	0-20.5	0-40	0-57.1	0-764.7
COLNVLDHVKWLRT-QMMMGPOBSA-N	Phenylalanine	1	Amino acid	GCMS, LCMS	L,R,S	0 - 639.1	L, T	0 - 2252.1	L, Pe, Pu	0.0 - 1566.4	L, T, R	30.8 - 1461.0	T, L	4.8-818.4	0-330.2	0-137.6	0-237.6	0-520.6
ONIBWKKTOPOVIA-UHFFFAOYSA-N	Proline	1	Amino acid	GCMS	L	0 - 43.0	T	13.5 - 58.2			L, T	0 - 21077.8	T, L	64.6-283.8	41.2-378.1	230.5-475.1	200-426.7	31-392.5
ODHCTXKNWHHXJC-VKHMYHEASA-N	Pyroglutamic acid	1	Amino acid	GCMS	L,R,S	0 - 20865.5	L, T	0 - 1311.2	L, Pe, Pu	78.7 - 28024.2	L, T	95.3 - 5169.4	T, L	742.1-5152	120.8-3324.3	770.2-1753.3	953.5-2219.1	74.8-1696
MTCFGRXMJLQNBG-REOHCLBHSA-N	Serine	1	Amino acid	GCMS, LCMS	L,R,S	515.0 - 24499.3	L, T	0 - 3764.3	L, Pe, Pu	32.8 - 4343.4	L, T	0 - 1457.8	T,L	485.4-2721.6	486.4-1652.2	415-5446.6	237.4-3148.8	301.7-2645.5
AYFVYJQAPQTCCC-GBXIJSLDSA-N	Threonine	1	Amino acid	GCMS, LCMS	L,R,S	82.8 - 10026.2	L, T	0 - 1116.6	L, Pe, Pu	0.0 - 1966.5	L, T	0 - 1800.9	T, L	195-1650	105.9-905.7	937-3036.5	785.2-1237.7	327.1-1389.2
QIVBCDIJIAJPQS-VIFPVBQESA-N	Tryptophan	1	Amino acid	LCMS, GCMS	L,R,S	7.0 - 1462.9	L,T	4 - 1601.3	L, Pe, Pu	0.0 - 1610.8	L, T, R	19.6 - 103076.0	T, L	0-179.7	0-105.8	0-5	0-2.4	0-47.5
OUYCCCASQSFEME-QMMMGPOBSA-N	Tyrosine	1	Amino acid	LCMS	L	7.8 - 56.4	T	8.1 - 633.0	L	11.5 - 1188.8			T, L	0-375		0-1.4		0-90
KZSNJWFQEVHDMF-BYPYZUCNSA-N	Valine	1	Amino acid	GCMS	L,R,S	88.8 - 4319.2	L,T	0 - 1251.9	L, Pu	0.0 - 1397.9	L, T	33.7 - 3865.3	T,L	45.5-707.7	20.4-326	37-451.5	21.6-299.2	40.6-662.6
UCMIRNVEIXFBKS-UHFFFAOYSA-N	β-Alanine	1	Amino acid	GCMS	L	0 - 41.1					T	16.1 - 152.1
LGVJIYCMHMKTPB-IMJSIDKUSA-N	3-Hydroxynorvaline	2	Amino acid	GCMS									T	0-2.5	0-4.3	0-10.4	2-8
DCXYFEDJOCDNAF-REOHCLBHSA-N	Asparagine [-H2O]	2	Amino acid	GCMS									T	0-168	0-36.9	21.9-62.7	5.6-104.5	10.9-264.4
XGILAAMKEQUXLS-UHFFFAOYSA-N	Indolelactic acid	2	Amino acid	GCMS									L				123.7-172.6
XENHPQQLDPAYIJ-PEVLUNPASA-O	Delphinidin 3-O-glucoside	2	Flavonoid/Anthocyanin	LCMS					L, Pe, Pu	0 - 3.3
GLMCQQPCNPVXHL-UHFFFAOYSA-O	YGM 1A	2	Flavonoid/Anthocyanin	LCMS			L, T	2.7 - 1506.2
	YGM 5A	2	Flavonoid/Anthocyanin	LCMS			L, T	6.3 - 5960.9
MRPDHXXPDCVBPQ-QEKTYAEASA-N	3,6-dihydroxy-5,6-dihydro-β-ionol hexoside	2	IPP/Apocarotenoid	LCMS	L	279.2 - 3527.05
SWYRVCGNMNAFEK	Blumenol A hexoside	2	IPP/Apocarotenoid	LCMS	L	276.01 - 2582.3
CZYPGTRKJFYXLT	Blumenol B hexoside	2	IPP/Apocarotenoid	LCMS	L	345.6 - 2816
HNFCTWJBJGEYGD-DZDMONCLSA-N	Hydroxy-blumenol A hexoside	2	IPP/Apocarotenoid	LCMS	L	428.05 - 2243.4
QCDYQQDYXPDABM-UHFFFAOYSA-N	Phloroglucinol	2	Benzenetriol	GCMS									T, L	0-5		0-3.2	0-7.8	0-4.5
WQGWDDDVZFFDIG-UHFFFAOYSA-N	Pyrogallol	2	Benzenetriol	GCMS									T, L	6.6-424.5	6.8-264	11.8-62.3	5.5-179.1	1.7-160
OENHQHLEOONYIE-MZMZTKINSA-N	(13)-cis-b-carotene	1	IPP/Carotenoid	LC-PDA									T	0-1.1		1-1.1		0-1.6
OFNSUWBAQRCHAV-OYQUVCAXSA-N	Antheraxanthin	1	IPP/Carotenoid	LC-PDA	L	7.0 - 8.3	L	70.3 - 174.2	L, Pe	55.1 - 115.8	L	2.9 - 5.2	T	0-1	0-1	0-1	1-3.4	0-2.4
JLFOTJPFBATTLK	Aurochrome	1	IPP/Carotenoid	LC-PDA									T					0-1.1
KBPHJBAIARWVSC-RGZFRNHPSA-N	Lutein	1	IPP/Carotenoid	LC-PDA	L,S	4.3 - 54.9	L, T	0 - 1034.6	L, Pe, Pu	0.9 - 1159.3	L	7.7 - 53.7	T	0-2.1	1-1.1	0-1.2	0-6	0-1.3
HSOIPJLINDKQOV-USSGTKPGSA-N	Luteochrome	1	IPP/Carotenoid	LC-PDA									T	0-1			0-1.1	0-1.8
YNNRPBRNWWIQPQ-MAAFUUECSA-N	Luteoxanthin	1	IPP/Carotenoid	LC-PDA									T	0-1	0-1		0-1	0-1.2
GFPJSSAOISEBQL-FZKBJVJCSA-N	Mutatochrome	1	IPP/Carotenoid	LC-PDA									T					0-10.4
ZVKXPPXCNUMUOR-WYZRDEAWSA-N	Neochrome	1	IPP/Carotenoid	LC-PDA									T		0-1		0-1	0-1
PGYAYSRVSAJXTE-FTLOKQSXSA-N	Neoxanthin	1	IPP/Carotenoid	LC-PDA	L,S	0.8 - 10.2			L, Pe	0.3 - 302.4	L	3.0 - 13.8	T	0-1	0-1		0-1.1	0-1
YVLPJIGOMTXXLP-BHLJUDRVSA-N	Phytoene	1	IPP/Carotenoid	LC-PDA	L,S	0 - 1.7	L, T	0 - 24.2	L, Pe	11.9 - 70.4	L	0.6 - 1.1	T	0-1.4	0-1	1-1.3	0-1.2	0-1.7
OVSVTCFNLSGAMM-DGFSHVNOSA-N	Phytofluene	1	IPP/Carotenoid	LC-PDA									T	0-1.2			0-1.3	0-2.2
SZCBXWMUOPQSOX-WVJDLNGLSA-N	Violaxanthin	1	IPP/Carotenoid	LC-PDA	L,S	0.4 - 12.1	L	109.3 - 312.3	L, Pe	0.3 - 110.8	L	2.7 - 12.0	T	1-2.4	1-1.4	0-1	0-1.4	1-2.2
SZCBXWMUOPQSOX	Violaxanthin isomer1	1	IPP/Carotenoid	LC-PDA	L,S	5.9 - 8.1			L, Pe	0.3 - 97.8	L	2.8 - 6.1
SZCBXWMUOPQSOX	Violaxanthin isomer2	1	IPP/Carotenoid	LC-PDA	L,S	5.9 - 8.2			L, Pe	0.3 - 102.0	L	2.8 - 5.2
SZCBXWMUOPQSOX	Violaxanthin isomer3	1	IPP/Carotenoid	LC-PDA	L,S	5.9 - 8.1			L, Pe	0.3 - 127.1	L	2.6 - 5.1
JKQXZKUSFCKOGQ-QAYBQHTQSA-N	Zeaxanthin	1	IPP/Carotenoid	LC-PDA	L,S	0 - 32.8							T					0-1
ANVAOWXLWRTKGA-JLTXGRSLSA-N	α-carotene	1	IPP/Carotenoid	LC-PDA									T					0-1.4
ORAKUVXRZWMARG-XBBNTEQGSA-N	α-cryptoxanthin	1	IPP/Carotenoid	LC-PDA									T			0-1.1
OENHQHLEOONYIE-UHFFFAOYSA-N	β-Carotene	1	IPP/Carotenoid	LC-PDA	L,S,R	0 - 31.1	L, T	0 - 631.9	L, Pe, Pu	0.7 - 342.7	L	7.3 - 15.5	T	1-1.7	1-1.4	1.1-1.6	1.8-2.6	0-3.3
RVCRIPILOFSMFG-WWSVUWEKSA-N	β-Carotene 5,6-epoxide	1	IPP/Carotenoid	LC-PDA									T					1-4.5
DMASLKHVQRHNES-FKKUPVFPSA-N	β-cryptoxanthin	1	IPP/Carotenoid	LC-PDA									T					0-1.1
CMOLUFWHADIFGS-VESOQFFVSA-N	β-cryptoxanthin 5,6-epoxide	1	IPP/Carotenoid	LC-PDA									T					0-2.2
WEJIOGMJJWSQFC-NNAJIMERSA-N	β-cryptoxanthin 5,8-epoxide	1	IPP/Carotenoid	LC-PDA									T		0-1			0-1.4
MICBIPJWKDDGNL-FILYMEKXSA-N	β-zeacarotene	1	IPP/Carotenoid	LC-PDA									T			0-1		0-1.4
BIWLELKAFXRPDE-WTXAYMOSSA-N	ζ-carotene	1	IPP/Carotenoid	LC-PDA									T					0-4
JLIDBLDQVAYHNE-YKALOCIXSA-N	Abscisic acid	1	IPP/Apocarotenoid	LCMS	L,R,S	0 - 5.6	L, T	0.9 - 94.6	L, Pe, Pu	0 - 2.7
VYFYYTLLBUKUHU-UHFFFAOYSA-N	Dopamine	1	Catecholamine	GCMS, LCMS					L	27.6 - 61455.1			T, L	0-982.4	0-5298.4	0-2932.9
ILEDWLMCKZNDJK-UHFFFAOYSA-N	Esculetin	1	Coumarin	LCMS			L, T	3.6 - 183.8
XHCADAYNFIFUHF-TVKJYDDYSA-N	Esculin	1	Coumarin	LCMS			L	17 - 59.0	L, Pe, Pu	0.0 - 811.1
RODXRVNMMDRFIK-UHFFFAOYSA-N	Scopoletin	1	Coumarin	LCMS			T	8.5 - 348.9
ORHBXUUXSCNDEV-UHFFFAOYSA-N	Umbelliferone	1	Coumarin	LCMS			L,T	4 - 120.7			L, T, R	2.9 - 462.7
QLTCHMYAEJEXBT-ZEBDFXRSSA-N	Linamarin	1	Cyanogenic glucoside	LCMS	L,R,S	0.2 - 2008.3
WEWBWVMTOYUPHH-QHAQEBJBSA-N	Lotaustralin	2	Cyanogenic glucoside	LCMS	L	68.7 - 7602.8
DANFNCOJRRFMIO-DCKURAMGSA-N	Lotaustralin anitrile apioside (2S)-((6-O-(beta-D-apiofuranosyl)beta-D-glucopyranosyl)oxy)butane	2	Cyanogenic glucoside	LCMS	L	482.5 - 2230.6
WOGBNISMMIOPAZ	Prunasin anitrile pentoside	2	Cyanogenic glucoside	LCMS	L	532.2 - 2295.3
POULHZVOKOAJMA-UHFFFAOYSA-N	C12:0 (Dodecanoic acid)	1	Fatty acid	GCMS									L	2.7-4.4	18.5-22.8	9.3-14.8	10.2-13.8	5.5-8.4
TUNFSRHWOTWDNC-UHFFFAOYSA-N	C14:0 (Myristic acid, tetradecanoic acid)	1	Fatty acid	GCMS									T, L	0-79.8	0-2.8	0-4	0.1-3	0.8-23.9
WQEPLUUGTLDZJY-UHFFFAOYSA-N	C15:0 (Pentadecanoic acid)	1	Fatty acid	GCMS									T, L	0.8-8.9	0.6-479.6	0.6-51.5	0.5-345.3	5.5-384.8
IPCSVZSSVZVIGE-UHFFFAOYSA-N	C16:0 (Palmitic acid, Hexadecanoic acid)	1	Fatty acid	GCMS	L	10.2 - 42.2	L, T	337.1 - 81636.7					T, L	36-1520.1	22.2-1219.7	35.9-703.5	32.3-737.4	106.9-1242
SECPZKHBENQXJG-FPLPWBNLSA-N	C16:1 (Palmitoleic acid, 9-cis hexadecenoic acid)	1	Fatty acid	GCMS									T, L	0-2.6	0-0.7	0-1.7	0-0.5	1.6-56.7
KEMQGTRYUADPNZ-UHFFFAOYSA-N	C17:0 (Heptadecanoic acid)	1	Fatty acid	GCMS									T, L	0.6-9.6	0.4-11.2	0.8-5.3	0.8-16.3	2.4-38.4
GDTXICBNEOEPAZ-FPLPWBNLSA-N	C17:1 (Margaric acid, 10-cis Heptadecenoic acid)	1	Fatty acid	GCMS									T	0-2.1				0-77.8
QIQXTHQIDYTFRH-UHFFFAOYSA-N	C18:0 (Stearic caid, Octadecanoic acid)	1	Fatty acid	GCMS	L	9.0 - 47.4	L, T	147.1 - 365.8					T, L	19.4-285.1	17.4-474.1	15.8-118.9	15.4-169.9	32.4-214.7
ZQPPMHVWECSIRJ-KTKRTIGZSA-N	C18:1 (Oleic acid, 9cis-Octadecanoic acid)	1	Fatty acid	GCMS									T, L	0-1127.6	0-14.1	0-46.5	0-44.8	0-34.2
OYHQOLUKZRVURQ-HZJYTTRNSA-N	C18:2 (Linoleic acid, 9,12cis-Octadecadienoic acid)	1	Fatty acid	GCMS	L	0.15-5404.7							T, L	18.7-558.7	37.4-325.6	16.6-89.9	9.9-214.9	88.2-1707.6
DTOSIQBPPRVQHS-PDBXOOCHSA-N	C18:3 (Linolenic acid, Octadecatrienoic acid)	1	Fatty acid	GCMS									T, L	0-2017.6	0-923.6	0-310.4	0-233.2	0-1481.5
ISYWECDDZWTKFF-UHFFFAOYSA-N	C19:0 (Nonadecanoic acid)	1	Fatty acid	GCMS									T	0-0.3				0-3.6
VKOBVWXKNCXXDE-UHFFFAOYSA-N	C20:0 (Arachidic acid, Eicosanoic acid)	1	Fatty acid	GCMS									T, L	0.2-12	0.4-9.8	0-3	0.4-25.5	0.5-19
UKMSUNONTOPOIO-UHFFFAOYSA-N	C22:0 (Behenic acid, Docosanoic acid)	1	Fatty acid	GCMS									T, L	0-12.7	0-10.6	0-8.6	0-24.3	0.2-19.4
XEZVDURJDFGERA-UHFFFAOYSA-N	C23:0 (Tricosanoic acid)	1	Fatty acid	GCMS									T, L	0-2.7			0-0.1	0-4.7
QZZGJDVWLFXDLK-UHFFFAOYSA-N	C24:0 (Tetracosanoic acid)	1	Fatty acid	GCMS									T, L	0.8-117.1	0.1-95	0.2-67.7	0.6-86.8	2.6-63.5
BDJRBEYXGGNYIS-UHFFFAOYSA-N	Azelaic acid	2	Fatty acid	LCMS	L	551.5 - 2625.5
GHVNFZFCNZKVNT-UHFFFAOYSA-N	C10:0 (Decanoic acid)	2	Fatty acid	GCMS									L	0-1.3	13.2-16.6	0-3.2	1.2-3.3	1-1.2
ZQPPMHVWECSIRJ-MDZDMXLPSA-N	C18:1 (9trans-Octadecenoic acid)	2	Fatty acid	GCMS									T	0-77	0-94.6	13.9-39.7	29-51.8	0-492.1
MWMPEAHGUXCSMY-UHFFFAOYSA-N	C25:0 (Pentacosanoic acid)	2	Fatty acid	GCMS									T, L	0-19	0-23.1	0-12.2	0-19.7	0-15.7
XMHIUKTWLZUKEX-UHFFFAOYSA-N	C26:0 (Hexacosanoic acid)	2	Fatty acid	GCMS	L	0 - 24.03							T, L	0-242.4	0-319.2	0-63.9	0-105	0-32.5
VHOCUJPBKOZGJD-UHFFFAOYSA-N	C30:0 (Triacontanoic acid)	2	Fatty acid	GCMS	L	0 - 935.2							L	100.8-171.3	114-275.1	0-53.2	77-220.7	146.2-270.8
ICAIHSUWWZJGHD-UHFFFAOYSA-N	C32:0 (Dotriacontranoic acid)	2	Fatty acid	GCMS	L	0.2 - 414.02
FBUKVWPVBMHYJY-UHFFFAOYSA-N	C9:0 (Nonanoic acid)	2	Fatty acid	GCMS									L	4-8.5	1.5-10.7	4.3-5.6	1.9-5.4	1.8-4.7
XIRNKXNNONJFQO-UHFFFAOYSA-N	Ethyl-palmitate (Ethyl-C16:0)	2	Fatty acid	GCMS									T	0.2-0.9	0.3-1.3	0.1-0.6	0.1-1	0.3-1.7
DCBSHORRWZKAKO-INIZCTEOSA-N	Glycero-1-C14:0 (1-Monomyrirstin)	2	Fatty acid	GCMS									T, L	1.3-10.3	0-9.5	0-5.2	2.6-5	1.7-10.3
QHZLMUACJMDIAE-UHFFFAOYSA-N	Glycero-1-C16:0 (1-Monopalmitin)	2	Fatty acid	GCMS									T, L	18-463.4	4.2-414.3	0-225.3	9-226	10-545.3
VBICKXHEKHSIBG-UHFFFAOYSA-N	Glycero-1-C18:0 (1-Monostearin)	2	Fatty acid	GCMS			L, T	789.9 - 2027.7	L, Pe, Pu	0 - 76.5			T	51.3-452.1	0-371.1	0-262.9	69.8-218.5	38.3-507
GGJRAQULURVTAJ-IUQGRGSQSA-N	Glycero-1-C18:3	2	Fatty acid	GCMS	L	0 - 467.4
BBNYCLAREVXOSG-UHFFFAOYSA-N	Glycero-2-C16:0 (2-Monopalmitin)	2	Fatty acid	GCMS									T, L	13.7-86.6	0-115.7	7.5-52.3	12.8-67.9	10.1-80.1
YQEMORVAKMFKLG-UHFFFAOYSA-N	Glycero-2-C18:0 (2-Monostearin)	2	Fatty acid	GCMS									T, L	2.8-37.6	0-25.8	1.9-11	2.8-13	0-27.2
UPWGQKDVAURUGE-KTKRTIGZSA-N	Glycero-2-C18:1cis9 (2-Monoolein)	2	Fatty acid	GCMS									T, L	0-36.7	1-15.7	0-12.1	0-9.3	1.2-84
IEPGNWMPIFDNSD-HZJYTTRNSA-N	Glycero-2-C18:2	2	Fatty acid	GCMS	L	0 - 133.01
ARIWANIATODDMH-UHFFFAOYSA-N	Glycerol-C12:0 (Monolaurin)	2	Fatty acid	GCMS									T	0-0.9	0-0.5	0-0.5	0.2-0.3	0-0.8
QSKPZDMBULYMDQ-UHFFFAOYSA-N	Glycerol-C15:0 (Glycerol-monopentadecanoate)	2	Fatty acid	GCMS									T	0-0.8	0-1	0-0.2	0-0.4	0-3.4
MSNYTOLPUJKHQD-UHFFFAOYSA-N	Octadecadienoic acid, trihydroxy-	2	Fatty acid	LCMS	L	52.7 - 4238.3
FTVWIRXFELQLPI-ZDUSSCGKSA-N	Naringenin	1	Flavonoid	LCMS	L,R,S	0 - 5.2	T	2.0 - 288.3	L, Pe, Pu	0 - 0.9	L, R	2.0 - 2101.4
DFPMSGMNTNDNHN-CSIAVLANSA-N	Naringin	1	Flavonoid	LCMS					L, Pe, Pu	0 - 2.5
RSYUFYQTACJFML-DZGCQCFKSA-N	Afzelechin	1	Flavonoid/Flavan-3-ol	LCMS			T	1.6 - 15.0
PFTAWBLQPZVEMU-DZGCQCFKSA-N	Catechin	1	Flavonoid/Flavan-3-ol	LCMS, GCMS	L,R,S	4.7 - 719.0	L, T	0 - 463.3	L, Pe, Pu	0.0 - 1311.3			T, L	0-19.2	0-158.4	0-257.6	404.8-3046.8
PFTAWBLQPZVEMU-UKRRQHHQSA-N	Epicatechin	1	Flavonoid/Flavan-3-ol	LCMS, GCMS	L,R,S	0.1 - 39.4	T	1.5 - 1015.0	L, Pe, Pu	0.1 - 3722.3			L	0-8.3	196.8-252.6		16882.6-27763.6
XMOCLSLCDHWDHP-IUODEOHRSA-N	Epigallocatechin (EGC)	1	Flavonoid/Flavan-3-ol	LCMS	L	127.5 - 4066.2
WMBWREPUVVBILR-WIYYLYMNSA-N	Epigallocatechin-gallate (EGCG)	1	Flavonoid/Flavan-3-ol	LCMS	L	79.7 - 4773
XMOCLSLCDHWDHP-SWLSCSKDSA-N	Gallocatechin	1	Flavonoid/Flavan-3-ol	LCMS, GCMS	L,R,S	6.3 - 882.3							T, L				0-6535.3
	EGC-EGCG_4min	2	Flavonoid/Flavan-3-ol	LCMS	L	88.8 - 4873
UDIXYHJHYVDNOG	Aromadendrin-O-hexoside	2	Flavonoid/Flavanonol	LCMS	L	346.6 - 2235.2
JGXFMIJHKASCIZ-LDBVRRDLSA-N	Tricin-O-hexoside	2	Flavonoid/Flavone	LCMS	L	215 - 2105.3
IYRMWMYZSQPJKC-UHFFFAOYSA-N	Kaempferol	1	Flavonoid/Flavonol	LCMS	L	298.1 - 1952.4	T	3.7 - 225.7
JPUKWEQWGBDDQB	Kaempferol 3-O-glucoside	1	Flavonoid/Flavonol	LCMS	L,R,S	0 - 134.1
JPUKWEQWGBDDQB-QSOFNFLRSA-M	Astragalin (= Kaempferol-3-O-glucoside)	1	Flavonoid/Flavonol	LCMS	L,R,S	0 - 25.9	L, T	1.9 - 468.5
RTATXGUCZHCSNG-QHWHWDPRSA-N	Kaempferol-3-O-rutinoside	1	Flavonoid/Flavonol	LCMS	L,R,S	0 - 3644.1	L, T	0.8 - 293.5	L, Pe, Pu	0 - 181.9
DCYOADKBABEMIQ-OWMUPTOHSA-N	Myricitrin	1	Flavonoid/Flavonol	LCMS	L	5.3 - 26.7	L, T	2.9 - 1547.0	L	0.2 - 811.1
REFJWTPEDVJJIY-UHFFFAOYSA-N	Quercetin	1	Flavonoid/Flavonol	LCMS, GCMS	L,R,S	390.6 - 1985.3			L, Pe, Pu	0 - 4.4			L	5.7-11.4	23-110.5	10.8-18.8	138.7-156.2	3.1-72.1
NBQPHANHNTWDML	Quercetin-glucoside malic acid	1	Flavonoid/Flavonol	LCMS			T	3.7 - 58.6
IKGXIBQEEMLURG-NVPNHPEKSA-N	Rutin	1	Flavonoid/Flavonol	LCMS	L,R,S	1.1 - 2053.9	L, T	0 - 196.2	L, Pe, Pu	0.0 - 889.2	L, R	5.4 - 4671.7
BHZKXYVGAILXRA-DUXRVPMWSA-N	Calabricoside B	2	Flavonoid/Flavonol	LCMS	L	439.2 - 1679.4
UIDGLYUNOUKLBM-ZJNQJRHWSA-N	Isorhamnetin-3-O-rutinoside	2	Flavonoid/Flavonol	LCMS	L	483.6 - 2477
	Kaempferol deoxyhexosyl pentoside	2	Flavonoid/Flavonol	LCMS	L	262.6 - 2879.6
RNVUDWOQYYWXBJ	Kaempferol pentoside	2	Flavonoid/Flavonol	LCMS	L	282.2 - 4118
VRYWDBDPXMHHGE-SJVZFZPHSA-N	Kaempherol-3-O-rhamnosyl-glucoside-7-O-rhamnoside	2	Flavonoid/Flavonol	LCMS	L	584.3 - 1372.1
LXTBWDQLIZCNAP	Methylkaempferol hexoside	2	Flavonoid/Flavonol	LCMS	L	288.4 - 2442
OTUCXMIQUNROBJ-QHOFJVTBSA-N	Myricetin deoxyhexosyl hexoside	2	Flavonoid/Flavonol	LCMS	L	150.06 - 2408.8
OVSQVDMCBVZWGM	Quercetin glucoside	2	Flavonoid/Flavonol	LCMS	L,R,S	304.5 - 2190.1
OIIVLLGYOWZKFZ	Quercetin pentoside	2	Flavonoid/Flavonol	LCMS	L	309.4 - 3567
BJRNKVDFDLYUGJ-RMPHRYRLSA-N	Arbutin	2	Hydroquinone (=Benzenediol)	GCMS									L	0-1.8			47-63.1	1.8-37.8
LNTHITQWFMADLM-UHFFFAOYSA-N	Gallic Acid	1	Hydroxybenzoate	LCMS	L,R,S	172.3 - 2561.6
YQUVCSBJEUQKSH-UHFFFAOYSA-N	Protocatechuic acid	1	Hydroxybenzoate	LCMS, GCMS	L,R,S	0.4 - 40.1	T	10.8 - 1147.2					T, L	0-4.1	0-35.1	0-3.5	0-39.5	0-26.8
WKOLLVMJNQIZCI-UHFFFAOYSA-N	Vanillic acid	1	Hydroxybenzoate	GCMS									L					5.1-55.9
WCQZCKUNZVMBDC-UHFFFAOYSA-N	2,6-Dihydroxybenzoic acid, methyl ester	2	Hydroxybenzoate	GCMS									L	9.5-12.8	23.5-39.2		0-2.7	3.7-35.2
IJFXRHURBJZNAO-UHFFFAOYSA-N	3-Hydroxybenzoic acid	2	Hydroxybenzoate	GCMS									T, L	6.4-57.1	2.6-65	9.7-38.7	10.9-261.6	0-41
FJKROLUGYXJWQN-UHFFFAOYSA-N	4-Hydroxybenzoic acid	2	Hydroxybenzoate	GCMS									L	28.1-49.3	20.5-43.1	29.6-35.4	98.1-304	0-39.5
IZZIWIAOVZOBLF-UHFFFAOYSA-N	5-Methoxysalicylic acid	2	Hydroxybenzoate	GCMS									L	62.2-85.3	109.4-127.4	64.2-111.1		83.6-739.6
KGHSLXLLBHRMML	Galloyl hexose	2	Hydroxybenzoate	LCMS	L	397 - 1902.2
HFFREILXLCWCQH	Protocatechuic acid glucoside	2	Hydroxybenzoate	LCMS	L	412 - 1734
ATNHDLDRLWWWCB-AENOIHSZSA-M	Chlorophyll A	1	IPP/Chlorophyll	LC-PDA	L,S	5.6 - 90.4	L	1478.3 - 5588.0	L, Pe	0.9 - 9668.4	L	3.6 - 290.8	T					0-1.1
ATNHDLDRLWWWCB	Chlorophyll A'	1	IPP/Chlorophyll	LC-PDA	L,S	0 - 13.0			L, Pe	23.7 - 639.6	L	3.1 - 42.8
NSMUHPMZFPKNMZ-VBYMZDBQSA-M	Chlorophyll B	1	IPP/Chlorophyll	LC-PDA	L,S	0.4 - 94.5	L	808.6 - 3009.7	L, Pe	2.1 - 3716.7	L	1.4 - 104.8	T				1-1.6
NSMUHPMZFPKNMZ	Chlorophyll B'	1	IPP/Chlorophyll	LC-PDA	L	0.1 - 16.2			L, Pe	8.8 - 367.1	L	0.6 - 21.9
DQVGVYRSVYCJRR-AXRVZGOCSA-N	Pheophytin A	1	IPP/Pheophytin	LC-PDA	L,S	3.9 - 176.3			L, Pe	2.9 - 1302.4
DQVGVYRSVYCJRR-BUJWXGAPSA-N	Pheophytin A'	1	IPP/Pheophytin	LC-PDA	L	0.4 - 65.8
SVNJLRKERVRIRJ-BTMCAZCFSA-N	Pheophytin B	1	IPP/Pheophytin	LC-PDA	L	0.2 - 7.3			L, Pe, Pu	8.6 - 30.2	L	5.6 - 90	T	0-1.1	0-1.3			0-1.5
SVNJLRKERVRIRJ-MCNLXRNQSA-N	Pheophytin B'	1	IPP/Pheophytin	LC-PDA	L	1.8 - 2.4
BOTWFXYSPFMFNR-PYDDKJGSSA-N	Phytol	1	IPP/Diterpene	GCMS	L	0 - 923.2							L	505.9-703.4	357.3-381.4	264.3-304.6	135.4-197	31.6-42.7
GVJHHUAWPYXKBD-IEOSBIPESA-N	α-Tocopherol	1	IPP/Tocopherol	GCMS, LC-PDA	L	0 - 2962.1	L, T	0 - 267.2					T, L	0-176.9	0-1909.2	0-758.6	0-2334	0-310.6
QUEDXNHFTDJVIY-DQCZWYHMSA-N	γ-Tocopherol	1	IPP/Tocopherol	GCMS	L	0 - 58.87	L, T	0 - 2391.1					L	0-92.7	1.9-3.1	14.2-21.9	2.7-3.6	0.6-1.2
NFWKVWVWBFBAOV-MISYRCLQSA-N	Dehydroabietic acid	2	IPP/Diterpene	GCMS									L			0-9.2	0-6.3
YYGNTYWPHWGJRM-AAJYLUCBSA-N	Squalene	1	IPP/Triterpene	GCMS	L	0 - 4232.6							L	127.9-162.5	320-376.4	163.2-274.8	11.3-16.9	0-38.8
	Lariciresinol deoxyhexoside	2	Lignan	LCMS	L	173.98-2676.25
	G(t8-O-4)S(8-5)G [G=guaiacyl; S=Syringyl; H=p-Hydroxyphenyl]	2	Lignin oligomer	LCMS	L	39.5 - 4773.4
CNNRPFQICPFDPO-UHFFFAOYSA-N	1-Octacosanol (C28-ol)	2	Long chain HC (wax)	GCMS									L	533.8-662.6	590.5-714.3	360.5-432.5	120-156.2	56.6-81.9
QOEHNLSDMADWEF-UHFFFAOYSA-N	Dotriacontanol (C32-ol)	2	Long chain HC (wax)	GCMS	L	0 - 635.3							L	124.5-160.2	136.4-215.9	113.4-204.3	257.8-430.2	81.4-138.4
IUJAMGNYPWYUPM-UHFFFAOYSA-N	Hentriacontane (C31H64)	2	Long chain HC (wax)	GCMS	L	0 - 948.71
BJQWYEJQWHSSCJ-UHFFFAOYSA-N	Heptacosane (C27H56)	2	Long chain HC (wax)	GCMS	L	0 - 64.24
IRHTZOCLLONTOC-UHFFFAOYSA-N	Hexacosanol	2	Long chain HC (wax)	GCMS	L	0 - 87.8							L	175.9-226.8	235.6-291	154.4-181.8	2-4.7	17.6-22.7
GLDOVTGHNKAZLK-UHFFFAOYSA-N	Octadecan-1-ol (C18-ol)	2	Long chain HC (wax)	GCMS									L	0.8-0.9	0-1.1	0-1.1	0.9-2	0-0.6
OULAJFUGPPVRBK-UHFFFAOYSA-N	Tetratriacontanol (C34-ol)	2	Long chain HC (wax)	GCMS	L	0 - 640							L	0-3.5	0-11.9		17.2-82.5	0-38.6
REZQBEBOWJAQKS-UHFFFAOYSA-N	Triacontanol (C30-ol)	2	Long chain HC (wax)	GCMS	L	0 - 198.7							L	466-629.6	467.4-629.1	291.4-348.1	340.4-475.4	122.2-180.5
SUJUOAZFECLBOA-UHFFFAOYSA-N	Tritriacontane (C33H68)	2	Long chain HC (wax)	GCMS	L	0 - 1052.7
GKQGIQVSMCHAFX-IBEHDNSVSA-N	Thymol glucopyranoside	2	IPP/Monoterpene	GCMS									T					0-476.8
DNLHOETWTCLNEI	Dehydrodiconiferyl alcohol hexoside-a	2	Neolignan	LCMS	L	413.7 - 1698
DNLHOETWTCLNEI	Dehydrodiconiferyl alcohol hexoside-b	2	Neolignan	LCMS	L	390.7 - 1706.04
	Isodihydrodehydrodiconiferyl alcohol hexoside reduced G(8-5)G [G=guaiacyl; S=Syringyl; H=p-Hydroxyphenyl]	2	Neolignan	LCMS	L	410.2 - 1655.5
YNOXCRMFGMSKIJ-UHFFFAOYSA-N	2-Methylcitric acid	1	Organic acid	GCMS									L			0-8.9
CIWBSHSKHKDKBQ-JLAZNSOCSA-N	Ascorbic acid	1	Organic acid	GCMS	L	0 - 8334.4							T, L	0-132.2	0-842.7	0-195	0-4942.7	0-31110.6
AEMRFAOFKBGASW-UHFFFAOYSA-N	Glycolic acid	1	Organic acid	GCMS									T,L	65-72.6	39.4-52.1	51.3-57.7	24.6-37.1	2.8-33.3
JVTAAEKCZFNVCJ-REOHCLBHSA-N	Lactic acid	1	Organic acid	GCMS									T,L	136.1-636.4	94.9-516	106-158.1	119.5-133.6	15.4-898
OFOBLEOULBTSOW-UHFFFAOYSA-N	Malonic acid	1	Organic acid	GCMS									T,L	3.7-603.3	3.6-361.7	2.2-80.5	0.7-348.9	0-241.6
LCTONWCANYUPML-UHFFFAOYSA-N	Pyruvic acid	1	Organic acid	GCMS									T, L	18.1-19.8	0-17.9	21.7-26	57.2-75.8	1.1-16.1
JXOHGGNKMLTUBP-HSUXUTPPSA-N	Shikimic acid	1	Organic acid	GCMS, LCMS	L,R,S	0 - 462.5			L	21.6 - 1322.1	L, T, R	0 - 219.1	T, L	0-22370.4	23.2-1727.2	0-741	3196.5-17087.8	0-1799.8
UFYGCFHQAXXBCF-UHFFFAOYSA-N	2,4-Dihydroxybutanoic acid	2	Organic acid	GCMS									L			3.1-7.4
BITYXLXUCSKTJS-UHFFFAOYSA-N	2-Isopropylmalic acid	2	Organic acid	GCMS									L	570-717	571.5-716.3
UIERETOOQGIECD-ONEGZZNKSA-N	Tiglic acid	2	Organic acid	GCMS									L	0-2.2	0-4.6	2.3-9.8	1.7-2.4	0-1.8
ACEAELOMUCBPJP-UHFFFAOYSA-N	Catechollactate	1	Miscellaneous	GCMS									L	3652.8-4263	3407.1-4250.5	3802.9-4798.3	14.2-45.5	0-8.4
XSQUKJJJFZCRTK-UHFFFAOYSA-N	Urea	1	Nucleobase	GCMS									L	35.7-76	25.3-39.1
FEWLNYSYJNLUOO-UHFFFAOYSA-N	1-Piperidinecarboxaldehyde	2	Biogenic Amine	GCMS									T	0.1-2.2	0.7-2.3	1.1-2.1	0.3-0.9	0-1.8
YCCMTCQQDULIFE-UHFFFAOYSA-N	2-Piperidone-amino	2	Biogenic Amine	GCMS									T, L	0-863.7	0-260.8	0-528.1	0-591.3	0-2577.1
RUFIRPVAEJIIIS-OWOJBTEDSA-N	Glyoxime	2	Miscellaneous	GCMS									L	0-19.6	8.7-11	22.6-24.6		1.3-14
CAAULPUQFIIOTL-UHFFFAOYSA-N	Methyl-phosphate	2	Miscellaneous	GCMS									T,L	0.5-508.5	2.3-137.5	0-247	1.1-324.6	15.9-222.5
MUBZPKHOEPUJKR-UHFFFAOYSA-N	Oxalic acid	2	Miscellaneous	GCMS	L	0 - 17.7	T	0 - 29.3	L, Pe, Pu	54.5 - 5371.2
SUHOOTKUPISOBE-UHFFFAOYSA-N	Phosphorylethanolamine	2	Biogenic Amine	GCMS									L	4.2-9.3		1.3-4.8	1.9-21.4
IGMNYECMUMZDDF-UHFFFAOYSA-N	Homogentisic acid	1	Phenolic/Vitamin E	GCMS									T	0-6.1		0-3.1	0-6.9	0-111
QAIPRVGONGVQAS-RQOWECAXSA-N	Caffeic acid(cis)	1	Phenylpropanoid	GCMS									L	119.5-157.7	93.6-140.3	125.2-202.1	121.6-442.6
QAIPRVGONGVQAS-DUXPYHPUSA-N	Caffeic acid(trans)	1	Phenylpropanoid	GCMS	L,R,S	0.5 - 1656.0	L,T	0 - 13058.6	L, Pe, Pu	0.1 - 118.9	L, T, R	0 - 871.8	L	4954.7-5373.9	3272.6-4130.4	4746.9-5316.5	4538.3-8136.3	8.5-161.3
PMKQSEYPLQIEAY	Caffeoyl malate	1	Phenylpropanoid	LCMS	L,R,S	309.7 - 3177.3			L, Pe, Pu	0 - 5.8
LSHVYAFMTMFKBA-CTNGQTDRSA-N	Catechin gallate	1	Phenylpropanoid	LCMS			T	2.4 - 51.3
CWVRJTMFETXNAD-XYXZIBEBSA-N	Chlorogenic acid (cis)	1	Phenylpropanoid	LCMS			L, T	75.1 - 968.1
CWVRJTMFETXNAD-RQOWECAXSA-N	Chlorogenic acid (trans)	1	Phenylpropanoid	LCMS	L,R,S	0.5 - 65.7	L, T	781.0 - 10697.4	L, Pe, Pu	0.0 - 2610.7	L, T, R	112.6 - 17255.1
WBYWAXJHAXSJNI-VOTSOKGWSA-N	Cinnamic acid	1	Phenylpropanoid	GCMS			L, T	0 - 819.7
QVPHNABUSKBIMG	Coumaroyl-malate	1	Phenylpropanoid	LCMS	L,R,S	0.2 - 172.5
GYFFKZTYYAFCTR-AVXJPILUSA-N	Cryptochlorogenic acid	1	Phenylpropanoid	LCMS			L, T	29.7 - 7506.8	L	0.1 - 2182.7	L, T	17.7 - 7989.7
KSEBMYQBYZTDHS-HWKANZROSA-N	Ferulic acid	1	Phenylpropanoid	LCMS, GCMS	L,R,S	0.6 - 465.6	L	122 - 1269.8	L, Pe, Pu	0.0 - 5832.9	L, T, R	6.4 - 884.7	L	60.7-84.8	80-108.3	150-167.8	49.5-109.2
NZLXTWAEDURRNL-HWKANZROSA-N	Feruloyl-malate	1	Phenylpropanoid	LCMS	L,R,S	371.7 - 2748.1
KKSDGJDHHZEWEP-SNAWJCMRSA-N	m-Coumaric acid	1	Phenylpropanoid	LCMS	L,R,S	0.4 - 436.1	T	2.8 - 67.8
CWVRJTMFETXNAD-NXLLHMKUSA-N	Neochlorogenic acid (cis) (=5-O-caffeoyl quinic acid)	1	Phenylpropanoid	LCMS			T	0.1 - 26.8
CWVRJTMFETXNAD-KJOPMHRFSA-N	Neochlorogenic acid (trans) (=5-O-caffeoyl quinic acid)	1	Phenylpropanoid	LCMS	L,R,S	396.5 - 3060.8	L, T	38.7 - 4782.3	L, Pe, Pu	0.0 - 811.0	L, R	28.6 - 5502.9
PMOWTIHVNWZYFI-AATRIKPKSA-N	o-Coumaric acid	1	Phenylpropanoid	LCMS, GCMS			L, T	1.3 - 38.7					L	198.1-311.2	173.4-247.7	0-26.9	129.4-519.1
NGSWKAQJJWESNS-ZZXKWVIFSA-N	p-Coumaric acid	1	Phenylpropanoid	LCMS, GCMS	L,R,S	0.4 - 66.1	T	2.9 - 55.9			L, T, R	1.3 - 280	L	840.5-1123.7	439-695.1	0-105.2	291.8-684.7	9.8-158.9
UZDZNIDGWLPLJL-ZZXKWVIFSA-N	p-Coumaric acid malate	1	Phenylpropanoid	LCMS	L	97.4 - 4803.2
DOUMFZQKYFQNTF-ZZXKWVIFSA-N	Rosmarinic acid	1	Phenylpropanoid	LCMS	L,R,S	0.1 - 14.6	L, T	1.1 - 124.4
PCMORTLOPMLEFB-ONEGZZNKSA-N	Sinapic acid	1	Phenylpropanoid	LCMS, GCMS							L, T, R	2.3 - 266.5	L	0-17.1		115.2-138.8	29.4-43	0-13.6
BMRSEYFENKXDIS-QHAYPTCMSA-N	3-O-p-Coumaroylquinic acid	2	Phenylpropanoid	LCMS	L	205.5 - 4203.03
VTMFDSJJVNQXLT-KSQYBWRXSA-N	4-O-Feruloylquinic acid	2	Phenylpropanoid	LCMS	L	513.8 - 1635
XWRHBGVVCOSNKO-OTCYKTEZSA-N	4-O-p-Coumaroylquinic acid	2	Phenylpropanoid	LCMS	L	195.3 - 4099.8
RAGZUCNPTLULOL-KJJWLSQTSA-N	5-O-Feruloylquinic acid	2	Phenylpropanoid	LCMS	L	419.2 - 1690.8
QOPSZFXPZWQLOG	Caffeic acid hexoside	2	Phenylpropanoid	LCMS	L	110.7 - 1945.07
YDDUMTOHNYZQPO	Dichlorogenic acid	2	Phenylpropanoid	LCMS			L, T	220.5 - 9266.3
	Feruloyl citramalate	2	Phenylpropanoid	LCMS	L	554.6 - 1339.08
RAGZUCNPTLULOL-KQJPBSFVSA-N	Feruloylquinic acid	2	Phenylpropanoid	LCMS			T	9.2 - 227.5
IEMIRSXOYFWPFD	Feulic acid hexoside	2	Phenylpropanoid	LCMS	L	313.8 - 2178.6
DZAUWHJDUNRCTF-UHFFFAOYSA-N	Hydrocaffeic acid	2	Phenylpropanoid	GCMS									L	47.8-79.3	31.7-36.4	47.6-50.8
LJFYQZQUAULRDF	p-Coumaric acid hexoside	2	Phenylpropanoid	LCMS	L	186.2 - 1999.5
GVECSFFLZYNEBO-PDXJTRCTSA-N	p-coumaric acid shikimate	2	Phenylpropanoid	LCMS	L	209.7 - 2376.9
NMHMNPHRMNGLLB-UHFFFAOYSA-N	Phloretic acid	2	Phenylpropanoid	GCMS									L			0-1.3		0.9-1.2
JMSVCTWVEWCHDZ-UHFFFAOYSA-N	Syringic acid	2	Phenylpropanoid	GCMS									L					1.3-27.4
QJVXKWHHAMZTBY-GCPOEHJPSA-N	Syringin (=Sinapyl alcohol glucoside)	2	Phenylpropanoid	LCMS	L	275.2 - 2744
KIDHWZJUCRJVML-UHFFFAOYSA-N	Putrescine	1	Polyamine	GCMS	L	0 - 576.3							T, L	0-151	4.2-79.6	14.2-103.6	0-18.1	4.4-1289.2
FDGQSTZJBFJUBT-UHFFFAOYSA-N	Hypoxanthine	2	Nucleobase	GCMS									T	0-72.1	5.1-55.3	37.2-80.3	9.7-72.4	0-106.3
GFFGJBXGBJISGV-UHFFFAOYSA-N	Adenine	1	Nucleobase	GCMS									L	536.1-683.1	117.3-146			2.4-23.1
UYTPUPDQBNUYGX-UHFFFAOYSA-N	Guanine	1	Nucleobase	GCMS									L	94.7-125.8	47.2-64.7			5.7-61.2
POJWUDADGALRAB-UHFFFAOYSA-N	Allantoin	1	Nucleobase	GCMS									T, L	42.1-1580.1	63.7-1107.2	0-192.1	0-130.2	0-355.8
OIRDTQYFTABQOQ-KQYNXXCUSA-N	Adenosine	1	Nucleobase	GCMS									L		34.2-41.1			23.6-584.1
NYHBQMYGNKIUIF-UUOKFMHZSA-N	Guanosine	1	Nucleobase	GCMS									L	225-336	47.8-60.8
PVNIIMVLHYAWGP-UHFFFAOYSA-N	Nicotinic acid (=niacin)	1	Vitamin B	GCMS									T, L	4.3-162.4	15.3-82.7	22.6-131.3	17.2-87.7	1.3-333.4
ISAKRJDGNUQOIC-UHFFFAOYSA-N	Uracil	1	Nucleobase	GCMS									T	0-3.8	0-1.2	0.6-2.6	0-2.4	0-5.4
DRTQHJPVMGBUCF-XVFCMESISA-N	Uridine	1	Nucleobase	GCMS									L	137.2-209.2
AUFJTVGCSJNQIF-UHFFFAOYSA-N	2-Amino-4,6-dihydroxypyrimidine	2	Nucleobase	GCMS									L	4.6-16.3	7.7-28.4		0-16.5
MBWXNTAXLNYFJB-NKFFZRIASA-N	Phylloquinone	1	IPP/Quinone	LC-PDA					L, Pe, Pu	5.1 - 43.7
AZQWKYJCGOJGHM-UHFFFAOYSA-N	Quinone	1	Quinone	LC-PDA					L, Pe, Pu	0 - 73.8
CQOQDQWUFQDJMK-SSTWWWIQSA-N	2-Methoxyestradiol	2	IPP/Steroid	GCMS									L		5-11
SGNBVLSWZMBQTH-PODYLUTMSA-N	Campesterol	1	IPP/Sterol	GCMS	L	0 - 226.1							T, L	0-123.8	0-70.5	0-84.3	15.1-28.5	24.8-95
HVYWMOMLDIMFJA-DPAQBDIFSA-N	Cholesterol	1	IPP/Sterol	GCMS									T		0-0.2	0-1.9	0.8-3.7	8.5-155
ONQRKEUAIJMULO-YBXTVTTCSA-N	Cycloartenol	1	IPP/Sterol	GCMS	L	0 - 844.9							L	13.1-14.9	11.7-16.3
MQYXUWHLBZFQQO-QGTGJCAVSA-N	Lupeol	1	IPP/Sterol	GCMS	L	0 - 2257.6
HCXVJBMSMIARIN-PHZDYDNGSA-N	Stigmasterol	1	IPP/Sterol	GCMS	L	0 - 150.76	L, T	0 - 69.6					T, L	2.9-132.2	2.5-135.8	2.5-51.6	21.8-515.4	71.5-358.4
FSLPMRQHCOLESF-SFMCKYFRSA-N	α-Amyrin	1	IPP/Sterol	GCMS	L	0 - 363.7
JFSHUTJDVKUMTJ-QHPUVITPSA-N	β-Amyrin	1	IPP/Sterol	GCMS	L	0 - 6793.5
KZJWDPNRJALLNS-VJSFXXLFSA-N	β-Sitosterol	1	IPP/Sterol	GCMS	L	0 - 4218.7	L, T	122.6 - 1597.2					T, L	23.5-1236.6	10.5-715.3	32.3-531.6	23.6-1106.6	4.8-366.2
QLDNWJOJCDIMKK-XLFBYWHPSA-N	4α-methyl-5α-ergosta-8,24-dien-3ß-ol	2	IPP/Sterol	GCMS	L	0 - 1829.1
MCWVPSBQQXUCTB-OQTIOYDCSA-N	Avenasterol	2	IPP/Sterol	GCMS	L	0 - 1392.04
XTJDGIVSIZEYOW-ALUGRDJYSA-N	Cholestan-3-one, dimethylhydrazone, (5α)	2	IPP/Sterol	GCMS									L	61.7-81.2	10.9-26.4
OSELKOCHBMDKEJ-WGMIZEQOSA-N	Isofucosterol	2	IPP/Sterol	GCMS									L	33.3-40.6	0-28.6		0-7.6
PYMYPHUHKUWMLA	Arabinose/Ribose	1	Sugar	LCMS	L	12.3 - 40			L, Pe, Pu	0.0 - 2022.1
GUBGYTABKSRVRQ-QRZGKKJRSA-N	Cellobiose	1	Sugar	GCMS	L	1482.1 - 6312.7
ASJSAQIRZKANQN-CRCLSJGQSA-N	Deoxy ribose	1	Sugar	LCMS					L	123.7 - 8388.4			T, L			4.4-14.2	0.9-13.3	0-9.4
UNXHWFMMPAWVPI-ZXZARUISSA-N	Erythritol	1	Sugar	GCMS	L	0 - 199.4							T, L	0-173.5	0-107.5	0-267.6	0-215.7	0-376.9
JPIJQSOTBSSVTP-PWNYCUMCSA-N	Erythronic acid	1	Sugar	GCMS									T, L	0-427.4	4.8-869	0-323.1	0-2064.4	0-17.4
RFSUNEUAIZKAJO-ARQDHWQXSA-N	Fructose	1	Sugar	GCMS	L,R,S	1129.9 - 245473.3	L, T	0 - 318535.9	L, Pe, Pu	665.0 - 38409.8	L, T	12.9 - 45570.2	T, L	206.5-32717.8	1078.8-41654.1	1281.7-40725	1128.9-22457.5	2701.9-28249.5
VCWMRQDBPZKXKG-SPBUTQSFSA-N	Galactinol	1	Sugar	GCMS	L	0 - 2530.9
WQZGKKKJIJFFOK-PHYPRBDBSA-N	Galactose	1	Sugar	GCMS	L	0 - 23.4							T, L	0-19832.3	0-19879.3	32.9-3876.1	0-8521.9	0-15585
DLRVVLDZNNYCBX-LIZSDCNHSA-N	Gentiobiose	1	Sugar	LCMS			L, T	9.6 - 415.9
DSLZVSRJTYRBFB-LLEIAEIESA-N	Glucaric acid	1	Sugar	GCMS	L	0 -691.3			L	0.0 - 395.3
RGHNJXZEOKUKBD-SQOUGZDYSA-N	Gluconic acid	1	Sugar	GCMS, LCMS	L	0 - 1690.5	L, T	2.5 - 482.3			L, T	10.8 - 5511.9	T, L	0-547.5	0-561.6	0-156.8	0-512.2	0-135
WQZGKKKJIJFFOK-GASJEMHNSA-N	Glucose	1	Sugar	GCMS	L,R,S	1548.6 - 307775.7	L, T	634.4 - 532563.8	L, Pe, Pu	275.2 - 41100.2	L, T	116.3 - 70510.3	T, L	129.1-9906.6	246.4-27984.8	138.2-7790	2457.5-30387.1	48.8-33826.5
NBSCHQHZLSJFNQ-GASJEMHNSA-N	Glucose-6-phosphate	1	Sugar	GCMS									L			389.3-417.1
AEMOLEFTQBMNLQ-WAXACMCWSA-N	Glucuronic acid	1	Sugar	GCMS	L	0-520.67
RBNPOMFGQQGHHO-UHFFFAOYSA-N	Glyceric acid	1	Sugar	GCMS	L,R,S	0 - 14464.5	L, T	0 - 431.2	L, Pe, Pu	0.0 - 839.7	L, T	57.2 - 7552.6	T, L	0-1391.9	0-335.9	3-1956.7	0-1390.3	0-262.3
PEDCQBHIVMGVHV-UHFFFAOYSA-N	Glycerol	1	Sugar	GCMS	L,R,S	0 - 22607.9	T	6.2 - 115.9	L, Pe, Pu	0.0 - 3987.3	L	1132.7 -2731.6	T, L	82.7-2308.7	124.3-1272.5	84.8-328.3	85.9-334.1	37-2503.4
DHCLVCXQIBBOPH-UHFFFAOYSA-N	Glycerol-1-phosphate	1	Sugar	GCMS									T	0-1.8				0-6
AWUCVROLDVIAJX-GSVOUGTGSA-N	Glycerol-2-phosphate	1	Sugar	GCMS	L	0 - 388.6	L, T	2.5 - 588.5	L	0.0 - 480.0			L	37.3-40.1	3.6-9.2	6.8-15.2	21.9-30.7	1.5-3.9
AWUCVROLDVIAJX-VKHMYHEASA-N	Glycerol-3-phosphate	1	Sugar	GCMS									L	1371.6-1659.6	329.5-448.4	616.2-951.3	985.2-1458.1	23.8-331.7
CDAISMWEOUEBRE-GPIVLXJGSA-N	Inositol(-myo)	1	Sugar	GCMS, LCMS	L,R,S	26.4 - 250732.9	L, T	4 - 318846.1	L, Pe, Pu	36.3 - 16393.6	L, T	786.1 - 46128.6	T, L	0-9678	0-3565.6	0-3632.4	0-6682.7	0-31387.7
PYMYPHUHKUWMLA-YUPRTTJUSA-N	Lyxose	1	Sugar	GCMS									T, L	0-385.3	6.6-478.4	3.2-98.2	0-136.4	0-482.6
GUBGYTABKSRVRQ-PICCSMPSSA-N	Maltose	1	Sugar	GCMS									T, L	0-448.9	0-365.2	0-489.3	5.9-76.8	0-4.9
FBPFZTCFMRRESA-KVTDHHQDSA-N	Mannitol	1	Sugar	GCMS									T, L	32.8-1247.4	19.8-1370.7	46.6-595.3	198.3-2362.8	67.5-1110.1
WQZGKKKJIJFFOK-QTVWNMPRSA-N	Mannose	1	Sugar	GCMS	L,R,S	0 - 276002.7	L, T	0 - 28929.3	L, Pe, Pu	0.0 - 25366.3	L, T	1463.8 - 28308.6
AAWZDTNXLSGCEK-LNVDRNJUSA-N	Quinic acid	1	Sugar	LCMS	L,R,S	1.2 - 377.0	L, T	4.2 - 6529.0	L	183.7 - 4741.4	L, T	31.6 - 1317.2
SHZGCJCMOBCMKK-JFNONXLTSA-N	Rhamnose	1	Sugar	GCMS									L			0-4.1
HEBKCHPVOIAQTA-NGQZWQHPSA-N	Ribitol	1	Sugar	GCMS, LCMS	L,S	995.9 - 8724.7	L, T	0 - 1536.8	L	0.0 - 138.4	L	88.9 - 1930.6	T, L	19.2-738.2	16.7-649.6	18.7-366	49.9-1036.8	48-1054.3
PYMYPHUHKUWMLA-LMVFSUKVSA-N	Ribose	1	Sugar	GCMS									T, L	0-32.6	0-795.4	0-125	0-6	0-460.3
HSNZZMHEPUFJNZ-SHUUEZRQSA-N	Sedoheptulose	1	Sugar	GCMS, LCMS	L,R,S	0 - 1641.2	L	0 - 270.7	L, Pe, Pu	0.0 - 1555.4	L	36.3 - 542.9	T, L	6.6-431.2	7.2-271.2	0-372.7	25.9-299.4	22.7-1313.2
FBPFZTCFMRRESA-JGWLITMVSA-N	Sorbitol	1	Sugar	LCMS			T	11.1 - 71.1
CZMRCDWAGMRECN-UGDNZRGBSA-N	Sucrose	1	Sugar	GCMS, LCMS	L,R,S	705.4 - 423437.3	L, T	24432 - 715569.0	L, Pe, Pu	0.0 - 137420.1	L, T	4926.2 - 61936.5	T, L	14514.7-54622.4	13301.3-43883.2	26513.4-48384.7	30285.1-55603.4	3765.8-57803.2
UNXHWFMMPAWVPI-QWWZWVQMSA-N	Threitol	1	Sugar	GCMS									T, L	47.9-682.5	15.7-475	11-130.4	58.3-859.4	54.1-1062.4
JPIJQSOTBSSVTP-STHAYSLISA-N	Threonic acid	1	Sugar	GCMS									T, L	3.7-1435.1	0-1132.8	25.4-507.1	5.3-492.3	3.9-765.2
HDTRYLNUVZCQOY-LIZSDCNHSA-N	Trehalose	1	Sugar	GCMS									T, L	12.4-2353.7	21.2-992.8	109-753.6	42.1-415.6	18.3-1194.7
RULSWEULPANCDV-PIXUTMIVSA-N	Turanose	1	Sugar	GCMS	L,R,S	4002.2 - 29869.3	L,T	0 - 1945.7	L, Pe, Pu	275.5 - 646.5	L	96.0 - 2720.7	L	322.3-682.2	212.8-490.5	884.5-1207.2	24.6-73.7	25.7-369.7
HEBKCHPVOIAQTA-NGQZWQHPSA-N	Xylitol	1	Sugar	LCMS, GCMS					L, Pe, Pu	0.0 - 3722.0			T	38.1-255.4	29.1-114.9	10.8-31.9	79.4-228.6	65-222.7
SRBFZHDQGSBBOR-IOVATXLUSA-N	Xylose	1	Sugar	LCMS	L	80.8 - 253.5
ZAQJHHRNXZUBTE-WUJLRWPWSA-N	Xylulose	1	Sugar	GCMS									T, L	340-3806.9	29.3-17257.7	806.3-31593.7	2708.1-59404	0-24.3
FJGNTEKSQVNVTJ-UHFFFAOYSA-N	1-Desoxy-pentitol	2	Sugar	GCMS									T, L		0-248.2	0-68.4		0-79
WZLURCXZSPTANB-BWNNCEEONA-N	3-Deoxy-arabino-hexaric acid	2	Sugar	GCMS									L			714.7-789.2	0-82.1
RSKGLBJVIAQRMC-UHFFFAOYSA-N	3-Deoxy-pentonic acid	2	Sugar	GCMS									T, L	5.8-250.2	1.4-283	9.4-70.2	7.7-228.8	0-24.8
HMFHBZSHGGEWLO-HWQSCIPKSA-N	Arabinofuranose	2	Sugar	GCMS									T, L	0-88.6	0-137.5	45.1-174.1	0-733.9	0-292.1
DCNMIDLYWOTSGK-HSUXUTPPSA-N	Arabino-Hexos-2-ulose	2	Sugar	GCMS									T, L	0-9.6				0-947.2
QXKAIJAYHKCRRA-JJYYJPOSSA-N	Arabinonic acid	2	Sugar	GCMS	L	0 - 182.2
CUOKHACJLGPRHD-JJYYJPOSSA-N	Arabinonic acid-1,4-lactone	2	Sugar	GCMS									L				367.9-918.3
FMAORJIQYMIRHF-HERZVMAMSA-N	d-Erythrofuranose	2	Sugar	GCMS									T	0-0.9			0-12.5	0-14.9
JPIJQSOTBSSVTP	Erythronic acid/Threonic acid	2	Sugar	GCMS	L,R,S	513.3 - 118528.9	L, T	0 - 371.0	L, Pe, Pu	0.0 - 3086.4	L, T	215.1 - 4047.0
SGMJBNSHAZVGMC-PWNYCUMCSA-N	Erythronic acid-γ-lactone	2	Sugar	GCMS	L	0 - 420.5							L				173.1-288.7
SHZGCJCMOBCMKK-DHVFOXMCSA-N	Fucose	2	Sugar	GCMS									T, L	0-143.7	0-228.2	8.4-95.5	0-38.1	0-28.8
DSLZVSRJTYRBFB-DUHBMQHGSA-N	Galactaric acid	2	Sugar	GCMS	L	0 - 315.3							T, L	0-7635.4	0-7302.1		0-527.4	0-13.9
FBPFZTCFMRRESA	Galactitol/Mannitol/Sorbitol	2	Sugar	GCMS	L	0 - 316.7
XECPAIJNBXCOBO-QCTYKIHNSA-N	Glucaric acid, 1,4-lactone	2	Sugar	GCMS									L	404.4-664.8	0-515.3
SXZYCXMUPBBULW-TXICZTDVSA-N	Gluconic acid-1,4-lactone	2	Sugar	GCMS									L	0-328.4	249-937.6
WQZGKKKJIJFFOK	Glucose/Galactose	2	Sugar	GCMS					L, Pe, Pu	0.0 - 9297.7
WQZGKKKJIJFFOK	Glucose/Mannose/Galactose/Sorbose	2	Sugar	LCMS	L,R,S	12.9 - 292.4	L, T	4.4 - 844.9	L, Pe, Pu	0.2 - 43.1	L, T, R	6.1 - 3237.1
NHJUPBDCSOGIKX-NTXXKDEISA-N	Glycerolgalactose	2	Sugar	GCMS	L,S	0 - 8127.7			L, Pe, Pu	0.0 - 6695.4	L, T	24.4 - 2714.4	L	7.8-20.6	18.5-22.2	0-64.1	67.4-92.3
CDAISMWEOUEBRE-CDRYSYESSA-N	Inositol(-scyllo)	2	Sugar	GCMS									T, L	1908.6-39965.5	1970.8-31283.8	3834.8-34523	9564.8-27578.2	5-54.2
INAPMGSXUVUWAF-HBOAMVRRSA-N	Inositol-2-phopsphate , myo-	2	Sugar	GCMS									T, L	13.9-309.5	31.3-103.4	9.5-84.7	67.5-256.4	15.6-158.7
VBUYCZFBVCCYFD-JJYYJPOSSA-N	Keto-gluconic acid	2	Sugar	GCMS	L	0 - 194.8
TWNIBLMWSKIRAT-UHFFFAOYSA-N	Levoglucosan	2	Sugar	GCMS									T, L	0-17.5	0-8.6	0-155.7	18.9-2822.8	2.6-268.3
GUBGYTABKSRVRQ	Maltose/Turanose/Trehalose/Lactose	2	Sugar	LCMS	L	17.1 - 46.3
DLRVVLDZNNYCBX-ZZFZYMBESA-N	Melibiose	2	Sugar	GCMS	L,S	0 - 17236.9	L	0 - 14225.8	L	0.0 - 5111.8	L	0 - 5138.4	L	3945-4537.5	3339.5-3806.3	1964.2-2217.6	875.7-1483.7	994.8-9032
TXXHDPDFNKHHGW-ZPUQHVIOSA-N	Muconic acid	2	Sugar	GCMS									L	0-0.5	0-1.1	0-0.4		0.4-1.2
QXKAIJAYHKCRRA-BXXZVTAOSA-N	Ribonic acid	2	Sugar	GCMS	L	575.6 - 1607.7							L	937.4-1868.8	1451.7-2437.9	0-653.7	3509.8-5207.2
CZMRCDWAGMRECN	Sucrose/Lactose	2	Sugar	LCMS			L, T	9 - 722.8			L, T, R	36.6 - 214.5
SGMJBNSHAZVGMC-STHAYSLISA-N	Threonic acid, 1,4-lactone	2	Sugar	GCMS									T, L	0-69.8	0-87.1	0-20	0-228.8	0-363.1
RULSWEULPANCDV	Turanose/Trehalose/Maltose	2	Sugar	LCMS					L	142.5 - 5499.2
CUOKHACJLGPRHD-FLRLBIABSA-N	Xylonic acid, 1,4-lactone	2	Sugar	GCMS									L				0-37.5
SRBFZHDQGSBBOR	Xylose/Ribose/Arabinose	2	Sugar	GCMS	L,R,S	0 - 4281.3	L,T	0 - 1967.9	L	0.0 - 278.7	L, T	6.1 - 567.7
GTZCVFVGUGFEME-HNQUOIGGSA-N	Aconitic acid(trans)	1	TCA cycle	GCMS									L	6.8-11.4			0-21.4
GTZCVFVGUGFEME-IWQZZHSRSA-N	cis-Aconitic acid	1	TCA cycle	GCMS, LCMS	L,R,S	0 - 1298.1	T	16.6 - 90.5			T	51.5 - 535.0	T	16.9-189.2	57.6-124.3	175.1-286	41.2-253.1	17.5-623.5
HNEGQIOMVPPMNR-IHWYPQMZSA-N	Citraconic acid	1	TCA cycle	GCMS									T, L	24.4-112.4	34.6-68.3	76.4-111.8	26.9-94.9	26.7-211.5
XFTRTWQBIOMVPK-RXMQYKEDSA-N	Citramalic acid	1	TCA cycle	GCMS									L	53.4-104.9	0-63.9	0-1.7	0-3.3
KRKNYBCHXYNGOX-UHFFFAOYSA-N	Citric acid	1	TCA cycle	GCMS, LCMS	L,R,S	0 - 16635.6	L, T	0 - 12789.5	L, Pe, Pu	0.0 - 7185.5	L, T, R	395.1 - 11758.0	T, L	312.3-6304.5	965.5-4647.4	1478.5-4255.3	609.7-9210.5	15.8-8650.3
VZCYOOQTPOCHFL-OWOJBTEDSA-N	Fumaric acid	1	TCA cycle	GCMS, LCMS	L,R,S	0 - 14733.0	L, T	0 - 444.8	L, Pe, Pu	0 - 89.7	L, T	207.5 - 4529.1	T, L	280.8-1029.5	184.2-884.5	191.5-829.7	226.4-1612.7	657.2-2780.6
ODBLHEXUDAPZAU-UHFFFAOYSA-N	Isocitric acid	1	TCA cycle	LCMS,GCMS			L, T	3.3 - 8645.2	L, Pe, Pu	0 - 891.7	L, T, R	14.2 - 17954.7	T, L	72.1-101.6	270.4-356.5	406.3-445.4	143.4-251.8
LVHBHZANLOWSRM-UHFFFAOYSA-N	Itaconic acid	1	TCA cycle	GCMS, LCMS	L,R,S	0 - 4251.5	L, T	0 - 223.6	L, Pe, Pu	21.9 - 450.7	L, T	81.1 - 2043.7	T, L	25-1241.9	14.4-858.3	15-1660.7	49-1550.1	0-2383.3
OXTNCQMOKLOUAM-UHFFFAOYSA-N	Ketoglutaric acid	1	TCA cycle	LCMS, GCMS	L,R,S	1.7 - 40.2			L, Pe, Pu	4.7 - 5266.7
VZCYOOQTPOCHFL-UPHRSURJSA-N	Maleic acid	1	TCA cycle	GCMS	L,R,S	0 - 16472.3	T	0 - 234.9	Pe, Pu	0 - 88.7	L, T	0.1 - 7852.3	T, L	223.1-1500.8	59.7-1936.1	124.8-721.9	27.6-1109.4	0-1917.6
BJEPYKJPYRNKOW-UHFFFAOYSA-N	Malic acid	1	TCA cycle	GCMS, LCMS	L,R,S	109.5 - 207348.1	L	0 - 13472.7	L, Pe, Pu	0.0 - 4813.0	L, T, R	2428.1 - 60731.4	T, L	2767.8-32902.7	1715.8-41599.6	2192.3-14047.2	2230.4-15991	90.4-24435.4
HNEGQIOMVPPMNR-NSCUHMNNSA-N	Mesaconic acid	1	TCA cycle	GCMS	R,S	0 - 263.7	T	0 - 9.9	Pe, Pu	0 - 33.3	L, T	92.8 - 266.3	T, L	0-102.8	0-54.7	0-115.9	0-84.9	0-161.4
KDYFGRWQOYBRFD-UHFFFAOYSA-N	Succinic acid	1	TCA cycle	GCMS, LCMS	L,R,S	0 - 9309.8	L	0 - 231.2	L, Pe	0.0 - 612.8	L	1438.5 - 8842.2	T, L	0.1-615	1-196	0-14	0.1-181.3	0.2-131.6
KPGXRSRHYNQIFN-UHFFFAOYSA-N	α-Ketoglutaric acid	1	TCA cycle	LCMS			T	17.0 - 59.9					L	122.4-180.3	0-5.9		415.3-636.9
GHOKWGTUZJEAQD-UHFFFAOYSA-N	Pantothenic acid	2	Vitamin B	LCMS, GCMS	L	369.39-2331.06							T, L			0-36.1		0-15.7
a Tissue: Leaf (L), Tuber* (T), Root (R), Pulp (Pu), Peel (Pe), Stem (S)
b Conc. Range: μg/ g DW
c white Guinea (WG) yam (D. rotundata)
d yellow Guinea (YG) yam (D. cayennensis)
e water (W) yam (D. alata)
f air (A) yam (D. bulbifera)*
g bitter (B) yam (D. dumetorum)
* D. bulbifera was aerial bulbils (commonly termed tuber but not a tuber)
