# Supplementary material for: Metabolite database for root, tuber, and banana crops to facilitate modern breeding in understudied crops
Source: Plant J. 2020 Jan 22;101(6):1258–68. doi: 10.1111/tpj.14649 (PMC7383867; doi:10.1111/tpj.14649)
Supplement: Supplementary file 2 — Table S2. Lists of recurrent unknowns identified per crop. [file TPJ-101-1258-s002.xlsm]

## Sheet: Sheet1
	Name	Name	Identification Level	Class	Platform	Polar / non-polar	RT	m/z feature	PDA spectra (λmax)	Cassava (Manihot esculenta)		Sweet Potato (Ipomoea batatas)		Banana (Musa spp.)		Potato (Solanum tuberosum)			WG-Yamc	YG-Yamd	W-Yame	A-Yamf	B-Yamg
Putative name_Spech_RTj										Tissuea	Conc. Rangeb	Tissuea	Conc. Rangeb	Tissuea	Conc. Rangeb	Tissuea	Conc. Rangeb	Tissuea	Conc. Rangeb	Conc. Rangeb	Conc. Rangeb	Conc. Rangeb	Conc. Rangeb
Similar to Phloroglucinol (3TMS)_342_27.89	Similar to Phloroglucinol (3TMS)	Similar to Phloroglucinol (3TMS)	3	Benzenetriol	GCMS	P	27.89	342										L,T	0-4.5				0-8.77
Similar to 2-Ketogluconic acid (1MEOX 5TMS) 1_333_30.55	Similar to 2-Ketogluconic acid (1MEOX 5TMS) 1	Similar to 2-Ketogluconic acid (1MEOX 5TMS) 1	3	Sugar	GCMS	P	30.55	333										L,T	17.94-364.75	72.17-504.85	111.68-565.8	47.68-2197.03	0-252.42
Similar to 2-Ketogluconic acid (1MEOX 5TMS) 2_292_30.81	Similar to 2-Ketogluconic acid (1MEOX 5TMS) 2	Similar to 2-Ketogluconic acid (1MEOX 5TMS) 2	3	Sugar	GCMS	P	30.81	292										L,T	0-35.38		0-22.59	0-127.41	0-35.25
Similar to Dopamine (3TMS)_174_34.355	Similar to Dopamine (3TMS)	Similar to Dopamine (3TMS)	3	Catecholamine	GCMS	P	34.355	174										T	0-45.8		0-11.89
Similar to Glucaric acid-1,4-lactone (4TMS)_465_35.25	Similar to Glucaric acid-1,4-lactone (4TMS)	Similar to Glucaric acid-1,4-lactone (4TMS)	3	Sugar	GCMS	P	35.25	465										L	0-811.57	0-2007.6
Similar to Gluconic acid (6TMS) 1_292_35.66	Similar to Gluconic acid (6TMS) 1	Similar to Gluconic acid (6TMS) 1	3	Sugar	GCMS	P	35.66	292										L,T	0-97.4	0-91.46	0-0.79	1.21-72.78
Similar to Gluconic acid (6TMS) 2_292_36.35	Similar to Gluconic acid (6TMS) 2	Similar to Gluconic acid (6TMS) 2	3	Sugar	GCMS	P	36.35	292										L,T	0-376.29	5.15-479.14	106.06-261.54	15.05-511.38	3.52-520.18
Similar to Gluconic acid (6TMS) 3_292_36.45	Similar to Gluconic acid (6TMS) 3	Similar to Gluconic acid (6TMS) 3	3	Sugar	GCMS	P	36.45	292										L,T	0-493.73	0-1467.07	0-187.58	0-1344.46	0-574.18
Similar to Gluconic acid (6TMS) 4_292_36.62	Similar to Gluconic acid (6TMS) 4	Similar to Gluconic acid (6TMS) 4	3	Sugar	GCMS	P	36.62	292										L,T	0-74.14	0-7.07	0-149.99	0-134.57	0-235.91
Similar to Gluconic acid (6TMS) 5_292_36.73	Similar to Gluconic acid (6TMS) 5	Similar to Gluconic acid (6TMS) 5	3	Sugar	GCMS	P	36.73	292										L,T	0-888.96	0-900.29	0-221.76	0-237.46	0-62.94
Similar to sucrose (6TMS) 1_289_47.92	Similar to sucrose (6TMS) 1	Similar to sucrose (6TMS) 1	3	Sugar	GCMS	P	47.92	289										L,T			0-87.34		0-8.35
Similar to Sucrose (6TMS) 2_361_51.07	Similar to Sucrose (6TMS) 2	Similar to Sucrose (6TMS) 2	3	Sugar	GCMS	P	51.07	361										L,T	0-184.98	0-20.96	0-26.01	0-72.18	0-43.14
Similar to Sucrose (6TMS) 3_361_52.1	Similar to Sucrose (6TMS) 3	Similar to Sucrose (6TMS) 3	3	Sugar	GCMS	P	52.1	361										L,T	0-116.04	0-331.15	0-161.93	0-26.34	0-232.55
Similar to Maltose (1MEOX 8TMS)_361_54.04	Similar to Maltose (1MEOX 8TMS)	Similar to Maltose (1MEOX 8TMS)	3	Sugar	GCMS	P	54.04	361										L,T	0-607.69	0-375.69	0-375.69		0-87.57
Similar to Caffeic acid (3TMS) 1_396_57.65	Similar to Caffeic acid (3TMS) 1	Similar to Caffeic acid (3TMS) 1	3	Phenylpropanoid	GCMS	P	57.65	396										L,T			0-262.64	0-262.64
Disaccharide (1MEOX 8TMS) 1_597_58.78	Disaccharide (1MEOX 8TMS) 1	Unknown disaccharide (1MEOX 8TMS) 1	3	Sugar	GCMS	P	58.78	597		L	426.11-6461.07
Similar to Caffeic acid (3TMS) 2_396_58.79	Similar to Caffeic acid (3TMS) 2	Similar to Caffeic acid (3TMS) 2	3	Phenylpropanoid	GCMS	P	58.79	396										L			0-46.25
Similar to Caffeic acid (3TMS) 3_396_58.83	Similar to Caffeic acid (3TMS) 3	Similar to Caffeic acid (3TMS) 3	3	Phenylpropanoid	GCMS	P	58.83	396										L			0-115.1
Similar to Caffeic acid (3TMS) 4_396_59.19	Similar to Caffeic acid (3TMS) 4	Similar to Caffeic acid (3TMS) 4	3	Phenylpropanoid	GCMS	P	59.19	396										L			0-415.19
Similar to Caffeic acid (3TMS) 5_396_59.91	Similar to Caffeic acid (3TMS) 5	Similar to Caffeic acid (3TMS) 5	3	Phenylpropanoid	GCMS	P	59.91	396										L,T	0-535.11	0-298.3	0-531.89
Similar to Caffeic acid (3TMS) 6_396_60.83	Similar to Caffeic acid (3TMS) 6	Similar to Caffeic acid (3TMS) 6	3	Phenylpropanoid	GCMS	P	60.83	396										L	0-67.2		0-4.96
Disaccharide (1MEOX 8TMS) 2_451_62.15	Disaccharide (1MEOX 8TMS) 2	Unknown disaccharide (1MEOX 8TMS) 2	3	Sugar	GCMS	P	62.15	451		L	0-1307.25
Similar to Sucrose (8TMS) 4_361_62.4	Similar to Sucrose (8TMS) 4	Similar to Sucrose (8TMS) 4	3	Sugar	GCMS	P	62.4	361										L,T	0-257.35	0-102.49	36.31-539.43	0-110.58	0-539.43
Similar to Caffeic acid (3TMS) 7_396_62.7	Similar to Caffeic acid (3TMS) 7	Similar to Caffeic acid (3TMS) 7	3	Phenylpropanoid	GCMS	P	62.7	396										L,T	0-4961.12	0-1239.26	0-4745.76
Similar to Queretin (5TMS)_647_67.13	Similar to Queretin (5TMS)	Similar to Queretin (5TMS)	3	Flavonoid/Flavonol	GCMS	P	67.13	647										T			0-421.14	0-421.14
Similar to cholestadiene_368_15.46	Similar to cholestadiene	Ssimilar to cholestadiene	3	IPP/Sterol	GCMS	NP	15.46	368		L	0-535.63
Unknown terpenoid 1_368_16.112	Unknown terpenoid 1	Unknown terpenoid 1	3	IPP/Terpenoid	GCMS	NP	16.112	368		L	0-892.43
Unknown sterol_368_16.936	Unknown sterol	Unknown sterol	3	IPP/Sterol	GCMS	NP	16.936	368		L	0-2295
Unknown sterol glycoside 1_498_30.125	Unknown sterol glycoside 1	Unknown sterol glycoside 1	3	IPP/Sterol	GCMS	NP	30.125	498		L	0 - 15539.6
Unknown terpenoid 2_423_30.44	Unknown terpenoid 2	Unknown terpenoid 2	3	IPP/Terpenoid	GCMS	NP	30.44	423		L	0-615.77
Unknown terpenoid 3_423_30.8	Unknown terpenoid 3	Unknown terpenoid 3	3	IPP/Terpenoid	GCMS	NP	30.8	423		L	0-701.29
Unknown steroid glycoside_421_31.464	Unknown steroid glycoside	Unknown steroid glycoside	3	IPP/Steroid	GCMS	NP	31.464	421		L	0-603.25
Unknown terpenoid 4_421_31.72	Unknown terpenoid 4	Unknown terpenoid 4	3	IPP/Terpenoid	GCMS	NP	31.72	421		L	0-1615.01
Dihydroxyestrone derivative _518_33.1	Dihydroxyestrone derivative	Dihydroxyestrone derivative	3	IPP/Steroid	GCMS	NP	33.1	518										L	0-34.2
Unknown ketosteroid glycoside_453_34.92	Unknown ketosteroid glycoside	Unknown ketosteroid glycoside	3	IPP/Steroid	GCMS	NP	34.92	453		L	0-468.71
Unknown sterol glycoside 2_498_35.631	Unknown sterol glycoside 2	Unknown sterol glycoside 2	3	IPP/Sterol	GCMS	NP	35.631	498		L	0 - 12804.5
Unknown ketosteroid_422_38.62	Unknown ketosteroid	Unknown ketosteroid	3	IPP/Steroid	GCMS	NP	38.62	422		L	0.18-1241.47
Unknown ketosterol_541_39.73	Unknown ketosterol	Unknown ketosterol	3	IPP/Sterol	GCMS	NP	39.73	541		L	0-1960.22
Unknown sterol glycoside 3_586_40.837	Unknown sterol glycoside 3	Unknown sterol glycoside 3	3	IPP/Sterol	GCMS	NP	40.837	586		L	0 - 2331.2
Similar to amyrins (C30H50O)_498_42.566	Similar to amyrins (C30H50O)	Similar to amyrins (C30H50O)	3	IPP/Sterol	GCMS	NP	42.566	498		L	0-2147.22
Unknown steroid diglycoside 1_496_65.6	Unknown steroid diglycoside 1	Unknown steroid diglycoside 1	3	IPP/Steroid	GCMS	NP	65.6	496		L	0.21-836.04
Unknown steroid diglycoside 2_496_67.26	Unknown steroid diglycoside 2	Unknown steroid diglycoside 2	3	IPP/Steroid	GCMS	NP	67.26	496		L	0.21-181.08
Similar to α-Tocopherol (1TMS)_502_58.32	Similar to α-Tocopherol (1TMS)	Similar to α-Tocopherol (1TMS)	3	IPP/Carotenoid	GCMS	NP	58.32	502				L, R	0-21574.37
Similar to α-Tocopherol hydroquinone (3TMS)_664_60.72	Similar to α-Tocopherol hydroquinone (3TMS)	Similar to α-Tocopherol hydroquinone (3TMS)	3	IPP/Carotenoid	GCMS	NP	60.72	664				L	0-2859.27
Similar to β-Sitosterol (1TMS)_486_61.29	Similar to β-Sitosterol (1TMS)	Similar to β-Sitosterol (1TMS)	3	IPP/Sterol	GCMS	NP	61.29	486				L, R	0-248502.07
Similar to C16:0_328_37.68	Similar to C16:0	Similar to C16:0 (2232)	3	Fatty acid	GCMS	NP	37.68	328				L, R	441.15-686967.32
Similar to C16:0_270_34.79	Similar to C16:0	Similar to C16:0 (2071)	3	Fatty acid	GCMS	NP	34.79	270				L	28.42-57667.58
Similar to C16:0_459_49.07	Similar to C16:0	Similar to C16:0 (3082)	3	Fatty acid	GCMS	NP	49.07	459				L, R	360.95-2678094.6
Similar to C16:0-glycerol_459_48.38	Similar to C16:0-glycerol	Similar to C16:0-glycerol (3043)	3	Fatty acid	GCMS	NP	48.38	459				L, R	0-65654.29
Similar to C18:0_298_39.51	Similar to C18:0	Similar to C18:0 (2339)	3	Fatty acid	GCMS	NP	39.51	298				L, R	0-16943.4
Similar to C18:0_356_42.08	Similar to C18:0	Similar to C18:0 (2510)	3	Fatty acid	GCMS	NP	42.08	356				L, R	133.45-352816.13
Similar to C18:0_487_52.61	Similar to C18:0	Similar to C18:0 (3277)	3	Fatty acid	GCMS	NP	52.61	487				L, R	373.39-2916321.19
Similar to C18:0-glycerol _487_51.96	Similar to C18:0-glycerol	Similar to C18:0-glycerol (3241)	3	Fatty acid	GCMS	NP	51.96	487				L, R	0-130119.78
Similar to C18:1-glycerol _481_51.5	Similar to C18:1-glycerol	Similar to C18:1-glycerol (3216)	3	Fatty acid	GCMS	NP	51.5	481				L	0-5436.14
Similar to C18:2 _352_41.32	Similar to C18:2	Similar to C18:2 (2450)	3	Fatty acid	GCMS	NP	41.32	352				L, R	0-179818.93
Similar to C18:3 _292_38.9	Similar to C18:3	Similar to C18:3 (2303)	3	Fatty acid	GCMS	NP	38.9	292				L	32.97-100562.58
Similar to C18:3 _350_41.5	Similar to C18:3	Similar to C18:3 (2461)	3	Fatty acid	GCMS	NP	41.5	350				L, R	0-114000.16
Similar to C20:0 _495_46.16	Similar to C20:0	Similar to C20:0 (2920)	3	Fatty acid	GCMS	NP	46.16	495				L, R	0-5235.02
Similar to C22:0_412_49.96	Similar to C22:0	Similar to C22:0 (3131)	3	Fatty acid	GCMS	NP	49.96	412				L	0-1414.17
Similar to Campesterol (1TMS)_472_59.97	Similar to Campesterol (1TMS)	Similar to Campesterol (1TMS) (3685)	3	IPP/Sterol	GCMS	NP	59.97	472				L, R	0-105829.53
Similar to Dodecane_239_24.1	Similar to Dodecane	Similar to Dodecane(1565)	3	Long chain HC (wax)	GCMS	NP	24.1	239				L, R	0-126700.12
Similar to Dotriacontol (1TMS)_523_64.4	Similar to Dotriacontol (1TMS)	Similar to Dotriacontol (1TMS) (3930)	3	Long chain HC (wax)	GCMS	NP	64.4	523				L	14.8-7961.87
Unknown alkane_436_57.94	Unknown alkane	Unknown alkane (3572)	3	Long chain HC (wax)	GCMS	NP	57.94	436				L	71.28-35239.53
Similar to Octacosanol (1TMS)_467_58.54	Similar to Octacosanol (1TMS)	Similar to Octacosanol (1TMS) (3606)	3	Long chain HC (wax)	GCMS	NP	58.54	467				L	13.29-4917.57
Similar to Stigmasterol (1TMS)_484_60.34	Similar to Stigmasterol (1TMS)	Similar to Stigmasterol (1TMS) (3705)	3	IPP/Sterol	GCMS	NP	60.34	484				L, R	0-14039.24
Similar to Triacontanol (1TMS)_495_61.55	Similar to Triacontanol (1TMS)	Similar to Triacontanol (1TMS)	3	Long chain HC (wax)	GCMS	NP	61.55	495				L, R	0-22264.01
Unknown sugar_405_33.56	Unknown sugar	Unknown sugar (2006)	3	Sugar	GCMS	P	33.56	405		L, R	0-67.57
Unknown sugar_462_38.97	Unknown sugar	Unknown sugar (2307)	3	Sugar	GCMS	P	38.97	462		L, R	0-146.45
Unknown sugar_435_35.73	Unknown sugar	Unknown sugar (2122)	3	Sugar	GCMS	P	35.73	435						L	0-87.83
Unknown sugar_539_48.53	Unknown sugar	Unknown sugar (3052)	3	Sugar	GCMS	P	48.53	539						L	0-203.74
Unknown sugar_375_30.68	Unknown sugar	Unknown sugar (1862)	3	Sugar	GCMS	P	30.68	375				L, R	0-271.74			L	0-476.89
Unknown sugar_656_38.92	Unknown sugar	Unknown sugar (2304)	3	Sugar	GCMS	P	38.92	656								L	0-76.21
Unknown sugar_758_44.22	Unknown sugar	Unknown sugar (2813)	3	Sugar	GCMS	P	44.22	758								L	0-123.48
Similar to Catechin (5TMS) _368_53.85	Similar to Catechin (5TMS)	Similar to Catechin (5TMS) (3346)	3	Phenylpropanoid	GCMS	P	53.85	368		L, R	0-150.99
Similar to Cinnamic acid (1TMS)_396_39.63	Similar to Cinnamic acid (1TMS)	Similar to Cinnamic acid (1TMS) (2347)	3	Phenylpropanoid	GCMS	P	39.63	396				L, R	0-1055.66
Simlar to Glycerol (3TMS)_345_26.37	Simlar to Glycerol (3TMS)	Simlar to Glycerol (3TMS) (1662)	3	Fatty acid	GCMS	P	26.37	345								L	0-26.07
Similar to Levoglucosan (1TMS) _356_29.09	Similar to Levoglucosan (1TMS)	Similar to Levoglucosan (1TMS) (1786)	3	Sugar derived	GCMS	P	29.09	356		L, R	0-6.99	L, R	0-77.58			L	0-148.51
Similar to Shikimic acid (4TMS) _447_32.15	Similar to Shikimic acid (4TMS)	Similar to Shikimic acid (4TMS) (1935)	3	Organic acid	GCMS	P	32.15	447		L, R	0-131.07			L	0-2526.65	L	0-37.1
Unknown sugar_465_24.63	Unknown sugar	Unknown sugar (1587)	3	Sugar	GCMS	P	24.63	465		L, R	0-64.84
Unknown sugar_306_25.7	Unknown sugar	Unknown sugar (1633)	3	Sugar	GCMS	P	25.7	306				L, R	0-17.35
Unknown sugar_346_29.59	Unknown sugar	Unknown sugar (1809)	3	Sugar	GCMS	P	29.59	346								L	0-99.02
Unknown sugar_319_29.7	Unknown sugar	Unknown sugar (1815)	3	Sugar	GCMS	P	29.7	319		L, R	0-166.8	L, R	0-135.65	L	0-11.71	L	13.61-235.83
Unknown sugar_394_30.1	Unknown sugar	Unknown sugar (1834)	3	Sugar	GCMS	P	30.1	394				L, R	0-218.82	L	0-278.74
Unknown sugar_450_30.92	Unknown sugar	Unknown sugar (1873)	3	Sugar	GCMS	P	30.92	450				L, R	0-226.6	L	0-107.11	L	0-188.27
Unknown sugar_379_31.08	Unknown sugar	Unknown sugar (1881)	3	Sugar	GCMS	P	31.08	379		L, R	0-201.57			L, Pu	0-114.01
Unknown sugar_437_32.02	Unknown sugar	Unknown sugar (1928)	3	Sugar	GCMS	P	32.02	437		L, R	0-359.38			L	0-4385.5	L	17.96-1583.75
Unknown sugar_307_32.64	Unknown sugar	Unknown sugar (1959)	3	Sugar	GCMS	P	32.64	307								L	25.5-1085.19
Unknown sugar_393_33.09	Unknown sugar	Unknown sugar (1982)	3	Sugar	GCMS	P	33.09	393								L	0-133.8
Unknown sugar_361_41.03	Unknown sugar	Unknown sugar (2432)	3	Sugar	GCMS	P	41.03	361		L, R	0-10.07			L	0-41.24	L	0-27.51
Unknown sugar_361_43.8	Unknown sugar	Unknown sugar (2790)	3	Sugar	GCMS	P	43.8	361		L, R	0-85.14	L, R	0-1903.99	L	0-796.2	L	0-291.77
Unknown sugar_458_45.79	Unknown sugar	Unknown sugar (2900)	3	Sugar	GCMS	P	45.79	458						L	0-151.08
Unknown sugar_437_47.13	Unknown sugar	Unknown sugar (2975)	3	Sugar	GCMS	P	47.13	437		L, R	0-420.96
Unknown sugar_361_47.68	Unknown sugar	Unknown sugar (3005)	3	Sugar	GCMS	P	47.68	361						L	0-46.46	L	0-108.54
Unknown sugar_361_48.68	Unknown sugar	Unknown sugar (3060)	3	Sugar	GCMS	P	48.68	361								L	0-67.42
Unknown sugar_451_50.89	Unknown sugar	Unknown sugar (3182)	3	Sugar	GCMS	P	50.89	451		L, R	0-3459.03	L, R	0-333870.6	L, Pu	0-151029.5	L	0-4312.69
Unknown sugar_450_51.93	Unknown sugar	Unknown sugar (3240)	3	Sugar	GCMS	P	51.93	450		L, R	0-684.11	L, R	0-579.55	L	0-509.74	L	0-162.08
Unknown sugar_433_56.08	Unknown sugar	Unknown sugar (3469)	3	Sugar	GCMS	P	56.08	433		L, R	0-706.3	L, R	0-321			L	0-1817.9
Unknown sugar_361_58.61	Unknown sugar	Unknown sugar (3609)	3	Sugar	GCMS	P	58.61	361		L, R	0-184.87
Unknown sugar_451_62.41	Unknown sugar	Unknown sugar (3820)	3	Sugar	GCMS	P	62.41	451		L, R	0-1231.4
Unknown sugar_307_28.6	Unknown sugar	Unknown sugar (1763)	3	Sugar	GCMS	P	28.6	307				L, R	0-70.44
Unknown sugar_319_29.07	Unknown sugar	Unknown sugar (1785)	3	Sugar	GCMS	P	29.07	319				L, R	0-180.65
Unknown sugar_598_52.01	Unknown sugar	Unknown sugar (3244)	3	Sugar	GCMS	P	52.01	598				L, R	0-97.11
Similar to Arabinose (1MEOX 4TMS)_351_22.74	Similar to Arabinose (1MEOX 4TMS)	Similar to Arabinose (1MEOX 4TMS)	3	Sugar	GCMS	P	22.74	351		L, R	0-154.59
Similar to Erythritol (3TMS)_335_23.55	Similar to Erythritol (3TMS)	Similar to Erythritol (3TMS)	3	Sugar	GCMS	P	23.55	335		L, R	0-76.77	L, R	0-64.52	L, Pu	0-47.7
Similar to Lactic acid (2TMS)_219_9.45	Similar to Lactic acid (2TMS)	Similar to Lactic acid (2TMS)	3	Organic acid	GCMS	P	9.45	219		L, R	0-5.95			L	0-2603.42	L	0-666.99
Unknown sugar alcohol_409_24.86	Unknown sugar alcohol	Unknown sugar alcohol	3	Sugar	GCMS	P	24.86	409		L, R	0-45.54	L, R	0-1917.67
Unknown sugar conjugate_488.1636_1.3	Unknown sugar conjugate	Unknown sugar conjugate	3	Sugar	LCMS	P	1.3	488.164		L	454.44-1418.52
Unknown phenol (leaf_1) _214.9951_1.46	Unknown phenol (leaf_1)	Unknown phenol (leaf_1)	3	Phenylpropanoid	LCMS	P	1.46	214.995	260			L	0.1 - 1250
Unknown phenol (root_1)_215.03_1.49	Unknown phenol (root_1)	Unknown phenol (root_1)	3	Phenylpropanoid	LCMS	P	1.49	215.03	260			R	3.4 - 2015.1
Unknown phenol (root_2)_377.0855_1.57	Unknown phenol (root_2)	Unknown phenol (root_2)	3	Phenylpropanoid	LCMS	P	1.57	377.086	260			R	3.4 - 5667.9
Unknown phenol (root_4)_539.138_2.25	Unknown phenol (root_4)	Unknown phenol (root_4)	3	Phenylpropanoid	LCMS	P	2.25	539.138	260			R	4.8 - 213.1
Unknown phenol (root_3)_377.085_2.31	Unknown phenol (root_3)	Unknown phenol (root_3)	3	Phenylpropanoid	LCMS	P	2.31	377.085	260			R	21.5 - 294.2
Unknown phenol (root_5)_203.0198_4.19	Unknown phenol (root_5)	Unknown phenol (root_5)	3	Phenylpropanoid	LCMS	P	4.19	203.02	260			R	35.2 - 2197
Unknown phenol (root_6)_611.15_4.59	Unknown phenol (root_6)	Unknown phenol (root_6)	3	Phenylpropanoid	LCMS	P	4.59	611.15	260			R	2.6 - 58.5
Unknown phenol (leaf_2) _662.102_5.42	Unknown phenol (leaf_2)	Unknown phenol (leaf_2)	3	Phenylpropanoid	LCMS	P	5.42	662.102	260					L	10.8 - 47.2
Unknown flavonol trisaccharide 1_771.2005_7.8	Unknown flavonol trisaccharide 1	Unknown flavonol trisaccharide 1	3	Flavonoid/Flavonol	LCMS	P	7.8	771.201		L	1978 - 1550.2
Unknown phenol (root_8)_329.088_8.03	Unknown phenol (root_8)	Unknown phenol (root_8)	3	Phenylpropanoid	LCMS	P	8.03	329.088	260			R	3.2 - 825.6
Unknown flavonol trisaccharide 2_755.2034_8.9	Unknown flavonol trisaccharide 2	Unknown flavonol trisaccharide 2	3	Flavonoid/Flavonol	LCMS	P	8.9	755.203		L	418 - 1530.2
Unknown phenol (leaf_3) _315.1087_8.97	Unknown phenol (leaf_3)	Unknown phenol (leaf_3)	3	Phenylpropanoid	LCMS	P	8.97	315.109	260					L	55.1 - 4103.1
Unknown flavonol glycoside_479.0842_9.3	Unknown flavonol glycoside	Unknown flavonol glycoside	3	Flavonoid/Flavonol	LCMS	P	9.3	479.084		L	206.3 - 2452.2
Similar to monolignol glycoside_439.1824_9.5	Similar to monolignol glycoside	Similar to monolignol glycoside	3	Phenylpropanoid	LCMS	P	9.5	439.182		L	522.93-1902.93
Unknown phenol (17)_329.0879_9.86	Unknown phenol (17)	Unknown phenol (17)	3	Phenylpropanoid	LCMS	P	9.86	329.088	260					L	33.4 - 854.8
Unknown phenol (root_9)_311.0774_10.25	Unknown phenol (root_9)	Unknown phenol (root_9)	3	Phenylpropanoid	LCMS	P	10.25	311.077	260			R	5.4 - 17560.1
Unknown phenol (leaf_15) _207.0151_10.51	Unknown phenol (leaf_15)	Unknown phenol (leaf_15)	3	Phenylpropanoid	LCMS	P	10.51	207.015	260			L	2.2 - 347.8
Unknown phenol (root_10)_503.1409_10.52	Unknown phenol (root_10)	Unknown phenol (root_10)	3	Phenylpropanoid	LCMS	P	10.52	503.141	260			R	0.7 - 2920.6
Unknown phenol (leaf_16) _369.0858_10.56	Unknown phenol (leaf_16)	Unknown phenol (leaf_16)	3	Phenylpropanoid	LCMS	P	10.56	369.086	260			L	0.1 - 129.3
Unknown phenol (leaf_19) _533.0323_10.6	Unknown phenol (leaf_19)	Unknown phenol (leaf_19)	3	Phenylpropanoid	LCMS	P	10.6	533.032	260			L	0 - 260.5
Unknown phenol (leaf_17) _466.995_11.14	Unknown phenol (leaf_17)	Unknown phenol (leaf_17)	3	Phenylpropanoid	LCMS	P	11.14	466.995	260			L	0 - 55
Unknown phenol (root_11a)_482.1247_12.56	Unknown phenol (root_11a)	Unknown phenol (root_11a)	3	Phenylpropanoid	LCMS	P	12.56	482.125	260			R	0.4 - 621.3
Unknown phenol (18) _675.2627_12.82	Unknown phenol (18)	Unknown phenol (18)	3	Phenylpropanoid	LCMS	P	12.82	675.263	260					L	6.4 - 92.7
Unknown phenol (7) _431.1922_12.84	Unknown phenol (7)	Unknown phenol (7)	3	Phenylpropanoid	LCMS	P	12.84	431.192	260					L	25.9 - 673.3
Unknown phenol (leaf_18) _351.0722_12.92	Unknown phenol (leaf_18)	Unknown phenol (leaf_18)	3	Phenylpropanoid	LCMS	P	12.92	351.072	260			L	0.3 - 313.6
Unknown phenol (9) _443.1921_13.21	Unknown phenol (9)	Unknown phenol (9)	3	Phenylpropanoid	LCMS	P	13.21	443.192	260					L	0.9 - 135.5
Unknown lignin derivative 1_723.473_13.3	Unknown lignin derivative 1	Unknown lignin derivative 1	3	Lignin	LCMS	P	13.3	723.473		L	546.49-1474.43
Unknown phenol (root_11b)_533.13_13.35	Unknown phenol (root_11b)	Unknown phenol (root_11b)	3	Phenylpropanoid	LCMS	P	13.35	533.13	260			R	1.4 - 1696.5
Unknown phenol (11)_755.2035_13.81	Unknown phenol (11)	Unknown phenol (11)	3	Flavonoid	LCMS	P	13.81	755.203	260					L	70.3 - 588.1
Unknown lignin derivative 2_533.2062_13.9	Unknown lignin derivative 2	Unknown lignin derivative 2	3	Lignan	LCMS	P	13.9	533.206		L	112.17-3495.45
Unknown phenol (root_12)_332.0833_14.14	Unknown phenol (root_12)	Unknown phenol (root_12)	3	Phenylpropanoid	LCMS	P	14.14	332.083	260			R	0.1 - 409.1
Unknown phenol (leaf_22) _313.0224_14.44	Unknown phenol (leaf_22)	Unknown phenol (leaf_22)	3	Phenylpropanoid	LCMS	P	14.44	313.022	260			L	0.9 - 282.5
Unknown phenol (13) _771.2012_14.49	Unknown phenol (13)	Unknown phenol (13)	3	Flavonoid	LCMS	P	14.49	771.201	260					L	1.5 - 86.3
Unknown phenol (root_13)_542.1354_14.49	Unknown phenol (root_13)	Unknown phenol (root_13)	3	Phenylpropanoid	LCMS	P	14.49	542.135	260			R	0.1 - 1509.5
Unknown phenol (root_14)_338.0827_14.5	Unknown phenol (root_14)	Unknown phenol (root_14)	3	Phenylpropanoid	LCMS	P	14.5	338.083	260			R	0.3 - 658
Unknown phenol (12)_739.2086_14.51	Unknown phenol (12)	Unknown phenol (12)	3	Flavonoid	LCMS	P	14.51	739.209	260					L	39 - 385.1
Unknown phenol (24)_695.1612_14.68	Unknown phenol (24)	Unknown phenol (24)	3	Phenylpropanoid	LCMS	P	14.68	695.161	260			L	0.2 - 159.5
Unknown phenol (25)_531.017_14.94	Unknown phenol (25)	Unknown phenol (25)	3	Phenylpropanoid	LCMS	P	14.94	531.017	260			L	0.1 - 280.2
Unknown lignin derivative 3_669.268_15	Unknown lignin derivative 3	Unknown lignin derivative 3	3	Lignan/Lignin	LCMS	P	15	669.268		L	37.5-2032.56
Unknown phenol (root_15)_570.1493_15.14	Unknown phenol (root_15)	Unknown phenol (root_15)	3	Phenylpropanoid	LCMS	P	15.14	570.149	260			R	0.3 - 2173.8
Unknown phenol (leaf_26)_607.0217_15.37	Unknown phenol (leaf_26)	Unknown phenol (leaf_26)	3	Phenylpropanoid	LCMS	P	15.37	607.022	260			L	0 - 260.8
Unknown phenol (leaf_27)_773.0404_15.82	Unknown phenol (leaf_27)	Unknown phenol (leaf_27)	3	Phenylpropanoid	LCMS	P	15.82	773.04	260			L	0 - 280.3
Unknown phenol (root_17)_773.1823_15.89	Unknown phenol (root_17)	Unknown phenol (root_17)	3	Phenylpropanoid	LCMS	P	15.89	773.182	260			R	0.6 - 1050.1
Unknown phenol (root_16)_257.0557_15.91	Unknown phenol (root_16)	Unknown phenol (root_16)	3	Phenylpropanoid	LCMS	P	15.91	257.056	260			R	10.1 - 1285.9
Unknown phenol (14)_623.1613_16.34	Unknown phenol (14)	Unknown phenol (14)	3	Flavonoid	LCMS	P	16.34	623.161	260					L	25 - 1772.5
Unknown phenol (leaf_24) _461.024_16.97	Unknown phenol (leaf_24)	Unknown phenol (leaf_24)	3	Phenylpropanoid	LCMS	P	16.97	461.024	260			L	0.2 - 80.9
Unknown phenol (root_18)_503.1198_17.01	Unknown phenol (root_18)	Unknown phenol (root_18)	3	Phenylpropanoid	LCMS	P	17.01	503.12	260			R	0.1 - 1581.9
Unknown phenol (root_20)_529.1349_17.79	Unknown phenol (root_20)	Unknown phenol (root_20)	3	Phenylpropanoid	LCMS	P	17.79	529.135	260			R	5.9 - 3618.6
Unknown phenol (root_19)_305.0702_17.87	Unknown phenol (root_19)	Unknown phenol (root_19)	3	Phenylpropanoid	LCMS	P	17.87	305.07	260			R	4.6 - 17147.5
Unknown phenol (19)_605.1873_18.05	Unknown phenol (19)	Unknown phenol (19)	3	Phenylpropanoid	LCMS	P	18.05	605.187	260					L	2.7 - 135.7
Unknown phenol (root_21)_379.0131_20.38	Unknown phenol (root_21)	Unknown phenol (root_21)	3	Phenylpropanoid	LCMS	P	20.38	379.013	260			R	1.1 - 1746.4
Unknown flavonoid dimer (1)_537.083_20.9	Unknown flavonoid dimer (1)	Unknown flavonoid dimer (1)	3	Flavonoid/Dimer	LCMS	P	20.9	537.083		L	130.58-1642.59
Unknown flavonoid dimer (2)_539.097_21.8	Unknown flavonoid dimer (2)	Unknown flavonoid dimer (2)	3	Flavonoid/Dimer	LCMS	P	21.8	539.097		L	76.28-1827.93
Unknown glycolipid_559.3123_27.4	Unknown glycolipid	Unknown glycolipid	3	Lipid	LCMS	P	27.4	559.312		L	17.99-3050.39
Similar to Ubiquinone (1)_268.6_9.24	Similar to Ubiquinone (1)	Similar to Ubiquinone (1)	3	IPP/Quinone	LC-PDA	NP	9.24		268.6									T				0-1.12
Similar to α-Tocopherol (1)_298.2_9.46	Similar to α-Tocopherol (1)	Similar to α-Tocopherol (1)	3	IPP/Tocopherol	LC-PDA	NP	9.46		298.2									T	0-1.03
Similar to α-Tocopherol (2)_291.1_11.98	Similar to α-Tocopherol (2)	Similar to α-Tocopherol (2)	3	IPP/Tocopherol	LC-PDA	NP	11.98		291.1									T				0-1.13
Similar to Ubiquinone (2)_274.4_14.74	Similar to Ubiquinone (2)	Similar to Ubiquinone (2)	3	IPP/Quinone	LC-PDA	NP	14.74		274.4									T					0-1.01
Similar to Phytoene (1)_282.8_19.87	Similar to Phytoene (1)	Similar to Phytoene (1)	3	IPP/Carotenoid	LC-PDA	NP	19.87		282.8									T					0-0.97
Unknown cis-carotene (1)_(333) 445, 473_21.47	Unknown cis-carotene (1)	Unknown cis-carotene (1)	3	IPP/Carotenoid	LC-PDA	NP	21.47		(333) 445, 473									T					0-1.07
Similar to α-Tocopherol (3)_298.2_24.14	Similar to α-Tocopherol (3)	Similar to α-Tocopherol (3)	3	IPP/Tocopherol	LC-PDA	NP	24.14		298.2									T	0-1.08	0-1.03	0.97-1.12	1.01-1.1	1.28-2.16
Similar to Ubiquinone (3)_262.7_25.88	Similar to Ubiquinone (3)	Similar to Ubiquinone (3)	3	IPP/Quinone	LC-PDA	NP	25.88		262.7									T	1.03-1.21	1.07-1.29	0.96-1.02	1.04-1.1	0-1.99
Unknown cis-carotene (2)_(338.6), 440, 465_26.23	Unknown cis-carotene (2)	Unknown cis-carotene (2)	3	IPP/Carotenoid	LC-PDA	NP	26.23		(338.6), 440, 465									T					0-1.56
Unknown carotene (1)_436.7_27.03	Unknown carotene (1)	Unknown carotene (1)	3	IPP/Carotenoid	LC-PDA	NP	27.03		436.7									T	0-1.03
Similar to α-Tocopherol (4)_295_27.85	Similar to α-Tocopherol (4)	Similar to α-Tocopherol (4)	3	IPP/Tocopherol	LC-PDA	NP	27.85		295									T					0-1.02
Similar to Phytoene (2)_282.8_28.13	Similar to Phytoene (2)	Similar to Phytoene (2)	3	IPP/Carotenoid	LC-PDA	NP	28.13		282.8									T				0-1.18	0-1.01
Similar to Luteochrome_422.2, 448.8_28.23	Similar to Luteochrome	Similar to Luteochrome	3	IPP/Carotenoid	LC-PDA	NP	28.23		422.2, 448.8									T	0-1.03				0-1.1
similar to Chlorophyll a_433.1_28.34	similar to Chlorophyll a	similar to Chlorophyll a	3	IPP/Chlorophyll	LC-PDA	NP	28.34		433.1									T				0-2.54	0-1.03
Similar to α-Carotene_446.3, 475.3_28.4	Similar to α-Carotene	Similar to α-Carotene	3	IPP/Carotenoid	LC-PDA	NP	28.4		446.3, 475.3									T					0-1.01
Similar to cis β-Carotene_443, 470_29.93	Similar to cis β-Carotene	Similar to cis β-Carotene	3	IPP/Carotenoid	LC-PDA	NP	29.93		443, 470									T	0-0.96
Similar to α-Tocopherol (5)_295_30.22	Similar to α-Tocopherol (5)	Similar to α-Tocopherol (5)	3	IPP/Tocopherol	LC-PDA	NP	30.22		295									T					0-1.04
Similar to Phytoene (3)_285.6_31.23	Similar to Phytoene (3)	Similar to Phytoene (3)	3	IPP/Carotenoid	LC-PDA	NP	31.23		285.6									T			0.95-1.03
Similar to Mutatochrome (1)_428.2, 453.6_32.09	Similar to Mutatochrome (1)	Similar to Mutatochrome (1)	3	IPP/Carotenoid	LC-PDA	NP	32.09		428.2, 453.6									T					0-1.06
Similar to Mutatochrome (2)_428.2, 453.6_32.62	Similar to Mutatochrome (2)	Similar to Mutatochrome (2)	3	IPP/Carotenoid	LC-PDA	NP	32.62		428.2, 453.6									T					0-1.05
Similar to Phytoene (4)_285.6_32.86	Similar to Phytoene (4)	Similar to Phytoene (4)	3	IPP/Carotenoid	LC-PDA	NP	32.86		285.6									T			0.98-1.14
Unknown carotene (2)_412, 430_33.464	Unknown carotene (2)	Unknown carotene (2)	3	IPP/Carotenoid	LC-PDA	NP	33.464		412, 430									T					0-1.07
Similar to Pheophytin b (1)_434_34.09	Similar to Pheophytin b (1)	Similar to Pheophytin b (1)	3	IPP/Pheophytin	LC-PDA	NP	34.09		434									T	0-1.06				0-1.2
Similar to Pheophytin b (2)_433.1_34.45	Similar to Pheophytin b (2)	Similar to Pheophytin b (2)	3	IPP/Pheophytin	LC-PDA	NP	34.45		433.1									T					0-1.12
Similar to Pheophytin b (3)_433.1_34.97	Similar to Pheophytin b (3)	Similar to Pheophytin b (3)	3	IPP/Pheophytin	LC-PDA	NP	34.97		433.1									T		0-1.32			0-1.06
Similar to α-Tocopherol (6)_295_35.15	Similar to α-Tocopherol (6)	Similar to α-Tocopherol (6)	3	IPP/Tocopherol	LC-PDA	NP	35.15		295									T	0-1.06				0-1.02
Similar to α-Tocopherol (7)_295_35.45	Similar to α-Tocopherol (7)	Similar to α-Tocopherol (7)	3	IPP/Tocopherol	LC-PDA	NP	35.45		295									T	0-1.03				0-1
Lutein / antheraxanthin esters_421,443.9,477.8_Numerous	Lutein / antheraxanthin esters	Lutein / antheraxanthin esters	3	IPP/Carotenoid	LC-PDA	NP	Numerous		421,443.9,477.8									T	0-2	1-3.7	0-1.2	7.1-15.2	0-3.3
Neoxanthin esters_412.6, 436.7, 464.5_Numerous	Neoxanthin esters	Neoxanthin esters	3	IPP/Carotenoid	LC-PDA	NP	Numerous		412.6, 436.7, 464.5									T	0-3.2	4.2-19.6	0-1.6	12.7-21.6	0-1.6
Persicaxanthin esters_372.9, 394.6_Numerous	Persicaxanthin esters	Persicaxanthin esters	3	IPP/Carotenoid	LC-PDA	NP	Numerous		372.9, 394.6									T	0-1	0-1.4		1-1.5	0-1.3
Violaxanthin esters_419,439.1,469.3_Numerous	Violaxanthin esters	Violaxanthin esters	3	IPP/Carotenoid	LC-PDA	NP	Numerous		419,439.1,469.3									T	0-1.9	1.4-5.8	0-1.1	6.8-8.2	0-1.4
Unknown _169_11.12	Unknown	Unknown - 1123.9	4		GCMS	P	11.12	169										L, T	0-35.92	0-32.34	0-36.3	0-25.75	0-41.97
Unknown _255_11.51	Unknown	Unknown - 1126.1	4		GCMS	P	11.51	255										T	0-12.16	0-23.72	0-12.06	0-13.91	0-24.88
Unknown _232_17.07	Unknown	Unknown - 1300.35	4		GCMS	P	17.07	232										T	0-7.18	0-51.3	0-13.21	0-3.49	0-5.76
Unknown _209_17.16	Unknown	Unknown - 1308.425	4		GCMS	P	17.16	209										T	0-3.17	0-2.63	0-2.02	0-3.02	0-2.2
Unknown _196_17.57	Unknown	Unknown - 1319	4		GCMS	P	17.57	196										L	0-0.86	0-4.12	0-0.96	0-1.64	0-0.96
Unknown _241_18.69	Unknown	Unknown - 1355.25	4		GCMS	P	18.69	241										T	0-4.59	0-2.56	0-2.52	0-1.91	0-14.76
Unknown _255_18.9	Unknown	Unknown - 1361.75	4		GCMS	P	18.9	255										T	0-40.97	0-4.46	0-17.8	0-37.92	0-51.3
Unknown _141_19.32	Unknown	Unknown - 1368.3	4		GCMS	P	19.32	141										T	0-30.61	0-5.42	0-10.26	0-15.88	0-63.9
Unknown _239_19.9	Unknown	Unknown - 1392.967	4		GCMS	P	19.9	239										T	0-5.79	0-4.26	0-4.4	0-4.37	0-8.52
Unknown _228_20.69	Unknown	Unknown - 1422.35	4		GCMS	P	20.69	228										L, T	0-7.86	0-5.79	0-8.19	0-9.93	0-64.52
Unknown _201_20.99	Unknown	Unknown - 1427.3	4		GCMS	P	20.99	201										T					0-10.91
Unknown _158_21.1	Unknown	Unknown - 1431.633	4		GCMS	P	21.1	158										T	0-12.2	0-9.17	0-34.25	0-12.67	0-62.73
Unknown _243_21.27	Unknown	Unknown - 1431.85	4		GCMS	P	21.27	243										T	0-15.39	0-5.57	0-18.36	0-10.94	0-13.93
Unknown _305_23.16	Unknown	Unknown - 1495.417	4		GCMS	P	23.16	305										T	0-11.32	0-5.82	0-7.27	0-11.44	0-9.47
Unknown _159_23.26	Unknown	Unknown - 1503.2	4		GCMS	P	23.26	159										T	0-69.92	0-38.71	0-45.77	0-35.52	0-41.86
Unknown _278_24.03	Unknown	Unknown - 1519	4		GCMS	P	24.03	278										T	0-97.67	0-47.43	0-121.92	0-84.01	0-109.81
Unknown _217_24.07	Unknown	Unknown - 1527.433	4		GCMS	P	24.07	217										T	0-30.82		0-27.64	0-102.28	0-16.66
Unknown _241_24.17	Unknown	Unknown - 1531.8	4		GCMS	P	24.17	241										T	0-49.25	0-16.92	0-32.44	0-51.05	0-223.41
Unknown _239_24.2	Unknown	Unknown - 1531.325	4		GCMS	P	24.2	239										T	0-42.43	0-2.52	0-51.28	0-49.48	0-24.62
Unknown _219_24.57	Unknown	Unknown - 1547.15	4		GCMS	P	24.57	219										T					0-196.06
Unknown _333_24.94	Unknown	Unknown - 1553.6	4		GCMS	P	24.94	333										T	0-21.13	0-7.08	0-37.11	0-19.77	0-88.28
Unknown _114_25.18	Unknown	Unknown - 1565.75	4		GCMS	P	25.18	114										T	0-96.03	0-89.47	20.39-144.58	4.58-212.83	0-307.28
Unknown _272_25.26	Unknown	Unknown - 1567.4	4		GCMS	P	25.26	272										T	0-70.36	0-41.64	0-61.01	0-59.91	0-127.8
Unknown _258_26.37	Unknown	Unknown - 1599.85	4		GCMS	P	26.37	258										T	0-8.24	0-7.92	0-16.15	0-11.81	0-7.74
Unknown _204_26.4	Unknown	Unknown - 1606.15	4		GCMS	P	26.4	204										L, T	0-170.1	0-115.73	0-117.03	0-585.72	0-403.57
Unknown _271_27.73	Unknown	Unknown - 1647.9	4		GCMS	P	27.73	271										T	0-3.18		0-6.59	0-5.02	0-19.25
Unknown _231_28.36	Unknown	Unknown - 1668.1	4		GCMS	P	28.36	231										T			0-27.35		0-8.3
Unknown _330_28.44	Unknown	Unknown - 1669.45	4		GCMS	P	28.44	330										T					0-17.67
Unknown _299_28.95	Unknown	Unknown - 1688.85	4		GCMS	P	28.95	299										T			0-173.11
Unknown _305_29.25	Unknown	Unknown - 1709.35	4		GCMS	P	29.25	305										T	0-38.5	0-30.34	0-32.33	0-15.29	0-42.58
Unknown _392_29.9	Unknown	Unknown - 1732.2	4		GCMS	P	29.9	392										L, T	0-8.74	0-2.3	0-19.68	0-4.78	0-1.66
Unknown _333_30.26	Unknown	Unknown - 1744.9	4		GCMS	P	30.26	333										T	0-34.23	0-20.04	16.12-66.95	0-134.2	0-47.41
Unknown _430_30.38	Unknown	Unknown - 1749.55	4		GCMS	P	30.38	430										T	0-5.07	0-2.88	0-6	0-6.97	0-8.95
Unknown _450_30.83	Unknown	Unknown - 1763.25	4		GCMS	P	30.83	450										T	0-105.11	5.89-56.79	7.35-53.45	131.07-322.41	60.28-631.41
Unknown _292_30.83	Unknown	Unknown - 1766	4		GCMS	P	30.83	292										T			0-3.58		0-6.27
Unknown _333_31.46	Unknown	Unknown - 1793.9	4		GCMS	P	31.46	333										T	0-23.33		0-241.1	0-12.25	0-63.26
Unknown _292_31.81	Unknown	Unknown - 1794.35	4		GCMS	P	31.81	292										T	0-12.37	0-3.04	0-247.13		0-70.96
Unknown _384_31.82	Unknown	Unknown - 1797	4		GCMS	P	31.82	384										L		0-14.08	0-1.06	0-32.41	0-3.16
Unknown _280_32.61	Unknown	Unknown - 1836	4		GCMS	P	32.61	280										L	0-96.79	0-118.19	0-16.45	0-51.53	0-20.25
Unknown _345_33.12	Unknown	Unknown - 1847	4		GCMS	P	33.12	345										L, T					9.15-183.91
Unknown _319_34.11	Unknown	Unknown - 1875	4		GCMS	P	34.11	319										L, T	995.30-27555.75	1758.09-35593.54	27555.75-39249.26	2211.42-16386.65	29946.72-36556.11
Unknown _205_34.49	Unknown	Unknown - 1912	4		GCMS	P	34.49	205										L, T	0-26.62	0-6.87	0-6.36		19.64-23.43
Unknown _169_34.59	Unknown	Unknown - 1913	4		GCMS	P	34.59	169										L, t	182.93-766.99	0-528.65	161.84-360.57	32.16-476.54	220.34-226.3
Unknown _273_34.66	Unknown	Unknown - 1915.65	4		GCMS	P	34.66	273										T	0-20.36	0-7.95		0-36.29	0-76.18
Unknown _244_34.98	Unknown	Unknown - 1923	4		GCMS	P	34.98	244										L					0-65.76
Unknown _346_36.2	Unknown	Unknown - 1978.25	4		GCMS	P	36.2	346										T			0-23.91	0-37.01	0-93.03
Unknown _439_37.89	Unknown	Unknown - 2039.7	4		GCMS	P	37.89	439										T					0-9.01
Unknown _245_39.49	Unknown	Unknown - 2111.1	4		GCMS	P	39.49	245										T	0-19.68	0-17.17	0-13.28	0-15.31	0-34.35
Unknown _361_41.15	Unknown	Unknown - 2186	4		GCMS	P	41.15	361										L				0-109.36
Unknown _299_41.35	Unknown	Unknown - 2198	4		GCMS	P	41.35	299										L, T	0-43.23		0-76.37		51.62-176.84
Unknown _349_44.68	Unknown	Unknown - 2346.6	4		GCMS	P	44.68	349										T	0-322.44
Unknown _319_45	Unknown	Unknown - 2361.3	4		GCMS	P	45	319										T					0-26.42
Unknown _204_45.57	Unknown	Unknown - 2397	4		GCMS	P	45.57	204										L, T	6.09-63.55	0-33.36
Unknown _321_47.74	Unknown	Unknown - 2497.1	4		GCMS	P	47.74	321										T	0-19.81	0-6.94		0-12.75	0-386.12
Unknown _204_48.07	Unknown	Unknown - 2515	4		GCMS	P	48.07	204										L, T	5.14-77.73	0-52.32
Unknown _512_48.37	Unknown	Unknown - 2531.275	4		GCMS	P	48.37	512										T	0-390.64	0-665.75	0-483.03	0-320.74	0-595.53
Unknown _289_49.92	Unknown	Unknown - 2612.6	4		GCMS	P	49.92	289										L, T					0-81.8
Unknown _530_53.27	Unknown	Unknown - 2794b	4		GCMS	P	53.27	530										L, T		0-0.9		0-14.24	536.36-669.12
Unknown _647_59.65	Unknown	Unknown - 3164	4		GCMS	P	59.65	647										L, T	4.99-189.76	0-272.5	0-96.89	4.59-537.04	1.82-58.81
Unknown _204_62.99	Unknown	Unknown - 3402	4		GCMS	P	62.99	204										L			0-144.97
Unknown _73_9.96	Unknown	Unknown - 1080.9	4		GCMS	NP	9.96	73										T	0-4.23	0-4.04	0-4.18	0-3.95	0-5.5
Unknown _140_11.3	Unknown	Unknown - 1121.6	4		GCMS	NP	11.3	140										L, T	0-12.65	0-16.27	0-9.42	0-8.54	0-7.57
Unknown _152_11.58	Unknown	Unknown - 1136	4		GCMS	NP	11.58	152										L, T	0-1.42	0-2.87	0.82-4.58		2.97-3.62
Unknown _83_12.45	Unknown	Unknown - 1155.6	4		GCMS	NP	12.45	83										T	0-1.12	0-1.06	0-0.68	0-0.81	0-1.41
Unknown _140_12.83	Unknown	Unknown -1172.7	4		GCMS	NP	12.83	140										T	0-17.68	0-17.53	0-14.35	0-17.75	0-16.81
Unknown _212_13.9	Unknown	Unknown - 1204.8	4		GCMS	NP	13.9	212										T	0-17.32	0-19.79	0-13.34	0-14.4	0-21.89
Unknown _308_14.19	Unknown	Unknown - 1214.1	4		GCMS	NP	14.19	308										T	0-1.78	0-1.55	0-0.92	0-1.22	0-1.38
Unknown _117_15.16	Unknown	Unknown - 1241.4	4		GCMS	NP	15.16	117										T	0-16.16	0-12.24	0-15.73	0-8.32	0-9.68
Unknown _298_15.62	Unknown	Unknown - 1255.55	4		GCMS	NP	15.62	298										T	0-3.79	0-7.11	0-3.92	0-3.63	0-5.48
Unknown _117_15.79	Unknown	Unknown - 1261.9	4		GCMS	NP	15.79	117										T	0-9.19	0-10.23	0-10.98	0-8.15	0-5.56
Unknown _173_16.57	Unknown	Unknown - 1292	4		GCMS	NP	16.57	173										L, T	2.8-4.71	2.55-4.19	0.24-1.08	2.93-3.99	0.12-2.19
Unknown _147_18.09	Unknown	Unknown - 1336.1	4		GCMS	NP	18.09	147										T	0-3.89	0-3.14	0-2.46	0-3.65	0-2.38
Unknown _193_18.1	Unknown	Unknown - 1337.8	4		GCMS	NP	18.1	193										T	0-0.31		0-0.55		0-2.71
Unknown _170_20.44	Unknown	Unknown - 1400.3	4		GCMS	NP	20.44	170										T	0-256.43	0-261.09	0-213.63	0-211.24	0-191.04
Unknown _350_21.67	Unknown	Unknown - 1442.8	4		GCMS	NP	21.67	350										T	0-5.56	0-1.3	0-2.82	0-30.91	0-14.89
Unknown _211_23.99	Unknown	Unknown - 1518.2	4		GCMS	NP	23.99	211										T	0-4	0-2.7	0-3.28	0-2.79	0-2.81
Unknown _199_24	Unknown	Unknown - 1525	4		GCMS	NP	24	199										L	0-51.61	0-53.64	0-7.27	0-39	0-42.02
Unknown _447_24.14	Unknown	Unknown - 1529.95	4		GCMS	NP	24.14	447										T	0-61.5	0-38.07	1.45-38.03	0-33.12	0-35.83
Unknown _263_24.17	Unknown	Unknown - 1530.9	4		GCMS	NP	24.17	263										L, T	0-2.59	0-2	0-2.2	0-1.76	0-2.13
Unknown _173_24.37	Unknown	Unknown - 1537	4		GCMS	NP	24.37	173										L					0-86.62
Unknown _111_24.38	Unknown	Unknown - 1539.85	4		GCMS	NP	24.38	111										T	0-35.16	0-20.98	2.55-22.65	0-18.65	0-20.74
Unknown _203_24.65	Unknown	Unknown - 1562	4		GCMS	NP	24.65	203										L					0-4.84
Unknown _207_26.4	Unknown	Unknown - 1602.3	4		GCMS	NP	26.4	207										T	0-1.43	0-0.99	0-1.02	0-0.97	0-1.39
Unknown _157_26.74	Unknown	Unknown - 1621	4		GCMS	NP	26.74	157										L	0-20.14	0-5.41
Unknown _279_28.38	Unknown	Unknown - 1668.9	4		GCMS	NP	28.38	279										T	0-5.48	0-3.37	0-2.85	0-3.77	0-4.29
Unknown _294_28.39	Unknown	Unknown - 1669	4		GCMS	NP	28.39	294										L, T	0.2-3.92			0-6.61	0.35-0.39
Unknown _159_28.59	Unknown	Unknown - 1678.7	4		GCMS	NP	28.59	159										T	0.08-17.06	0-6.31	0-10.73	0-10.23	0-9.9
Unknown _311_29.04	Unknown	Unknown - 1699	4		GCMS	NP	29.04	311										L	0-15.84
Unknown _245_29.27	Unknown	Unknown - 1701	4		GCMS	NP	29.27	245										L, T			39.14-62.53
Unknown _330_29.6	Unknown	Unknown - 1722.25	4		GCMS	NP	29.6	330										T	0.47-10.92	0-11.41	2.09-8.65	0-8.16	0.67-11.14
Unknown _111_30.04	Unknown	Unknown - 1735.3	4		GCMS	NP	30.04	111										L, T	0-8.52	0-11.62	0-7.96	0-12.52	0-6.53
Unknown _292_30.09	Unknown	Unknown - 1737.7	4		GCMS	NP	30.09	292										T	0-18.72	0-14.01	1.01-10.15	0.01-14.91	0-12.27
Unknown _85_30.07	Unknown	Unknown - 1736	4		GCMS	NP	30.07	85										L, T	8.19-13.52		0-0.81		0.55-0.8
Unknown _302_30.3	Unknown	Unknown - 1747.7	4		GCMS	NP	30.3	302										T	0-5.07	0-3.43	0-2.72	0.14-3.5	0-3.76
Unknown _217_30.57	Unknown	Unknown - 1750.7	4		GCMS	NP	30.57	217										T	0-19.64	0-13.69	1.18-11.15	0.84-14.77	0-11.57
Unknown _253_30.76	Unknown	Unknown - 1760.4	4		GCMS	NP	30.76	253										T	0-12.44	0-8.92	0.44-9.81	0.12-12.67	0-9.94
Unknown _278_33.54	Unknown	Unknown - 1872	4		GCMS	NP	33.54	278										L	0-266.63	0-312.64	0-106.81	0-162.77	0-106.70
Unknown _333_34.18	Unknown	Unknown - 1886.3	4		GCMS	NP	34.18	333										T	0-4.53	0-5.02	0-4.74	0-3.79	0-4.38
Unknown _99_34.77	Unknown	Unknown - 1919.1	4		GCMS	NP	34.77	99										T	0-1.39	0-0.7	0-0.88	0-1.34	0-2.58
Unknown _71_35.65	Unknown	Unknown - 1945.6	4		GCMS	NP	35.65	71										T	0-18.94	0-15.97	0-12.64	0.28-13.21	0-13.2
Unknown _111_36.49	Unknown	Unknown - 1982.4	4		GCMS	NP	36.49	111										T	0-3.38	0-2.53	0-2	0.16-1.9	0-2.62
Unknown _111_36.64	Unknown	Unknown - 1986.7	4		GCMS	NP	36.64	111										T	0-8.56	0-4.71	0-12.56	0-8.32	0-9.74
Unknown _153_37.12	Unknown	Unknown - 2006	4		GCMS	NP	37.12	153										L, T	0-3.72	0-2.75	0-2.05	0-4.16	0-5.76
Unknown _311_37.24	Unknown	Unknown - 2021	4		GCMS	NP	37.24	311										T	0-135.88				0-58.02
Unknown _406_37.75	Unknown	Unknown - 2045	4		GCMS	NP	37.75	406										L, T		0-19.23		0-3.81
Unknown _108_38.54	Unknown	Unknown - 2078	4		GCMS	NP	38.54	108										L		0-350.18	0-508.03	0-286.49
Unknown _294_38.99	Unknown	Unknown - 2086.2	4		GCMS	NP	38.99	294										T					0-311.3
Unknown _264_39.24	Unknown	Unknown - 2093.3	4		GCMS	NP	39.24	264										T					0-82.17
Unknown _174_39.85	Unknown	Unknown - 2132.3	4		GCMS	NP	39.85	174										L, T	0-1.25	0-0.84	0-0.81	0-0.91	0-1.82
Unknown _143_40.53	Unknown	Unknown - 2153.7	4		GCMS	NP	40.53	143										T	0-10.7	0-10.21	0-10.49	0-8.42	0-13.43
Unknown _357_41.61	Unknown	Unknown - 2204	4		GCMS	NP	41.61	357										L, T	13.52-44.03			0-1.39
Unknown _339_42.15	Unknown	Unknown - 2213	4		GCMS	NP	42.15	339										L, T	0-37.69		12.33-47.55		0-58.93
Unknown _333_42.7	Unknown	Unknown - 2248	4		GCMS	NP	42.7	333										L, T	4.64-7.04	0-0.87	5.24-18.29	0-8.50	9.3-24.34
Unknown _318_45.27	Unknown	Unknown - 2374.3	4		GCMS	NP	45.27	318										T	0-7.64	0-6.02	0-6.18	0-6.18	0-7.68
Unknown _179_45.47	Unknown	Unknown - 2402	4		GCMS	NP	45.47	179										L, T					54.14-90.24
Unknown _369_45.63	Unknown	Unknown - 2406	4		GCMS	NP	45.63	369										L	0-67.58	0-4.58
Unknown _149_48.34	Unknown	Unknown - 2519	4		GCMS	NP	48.34	149										L, T	9.62-17.95	0-6.61	9.82-13.86	4.07-18.92	11.20-20.38
Unknown _572_50.04	Unknown	Unknown - 2618.5	4		GCMS	NP	50.04	572										T	0-0.78	0-1.26	0-1.15	0-0.84	0-0.81
Unknown _446_50.37	Unknown	Unknown - 2640	4		GCMS	NP	50.37	446										L		0-5.69
Unknown _416_50.55	Unknown	Unknown - 2654	4		GCMS	NP	50.55	416										L		0-233.62
Unknown _129_51.42	Unknown	Unknown - 2709	4		GCMS	NP	51.42	129										L, T	0-337.08	0-213.21			76.69-110.14
Unknown _218_51.49	Unknown	Unknown - 2712	4		GCMS	NP	51.49	218										L	0-442.06	0-516.47			0-229.12
Unknown _414_51.51	Unknown	Unknown - 2719	4		GCMS	NP	51.51	414										L				0-5.16
Unknown _486_51.77	Unknown	Unknown - 2728	4		GCMS	NP	51.77	486										L				0-34.85
Unknown _395_52.27	Unknown	Unknown - 2740.4	4		GCMS	NP	52.27	395										L	0-17.86	0-2.21			0-133.41
Unknown _356_52.88	Unknown	Unknown - 2794a	4		GCMS	NP	52.88	356										L					0-35.49
Unknown _386_53.09	Unknown	Unknown - 2799	4		GCMS	NP	53.09	386										L		0-326.63
Unknown _384_53.45	Unknown	Unknown - 2806.8	4		GCMS	NP	53.45	384										T					0-51.18
Unknown _444_53.87	Unknown	Unknown - 2811	4		GCMS	NP	53.87	444										L, T		0-1567.73		0-36.16	16.71-72.05
Unknown _414_54.28	Unknown	Unknown - 2836	4		GCMS	NP	54.28	414										L, T					57.18-99.21
Unknown _193_55.64	Unknown	Unknown - 2933.95	4		GCMS	NP	55.64	193										L, T	0-40.12	0-31.4	0-38.78	0-45.55	0-53.95
Unknown _193_56.12	Unknown	Unknown - 2963.7	4		GCMS	NP	56.12	193										L, T	0-153.06	0-99.42	0-87.17	0-127.77	0-129.97
Unknown _488_56.53	Unknown	Unknown - 2976	4		GCMS	NP	56.53	488										L	0-449.14	0-159.24		0-182.32	0-942.75
Unknown _453_56.95	Unknown	Unknown - 3031	4		GCMS	NP	56.95	453										L	0-24.75	0-37.26	0-10.1	0-1.86	0-54.24
Unknown _559_57.26	Unknown	Unknown - 3053	4		GCMS	NP	57.26	559										L, T	4.31-67.37	0-141.13	1.95-58.15	0.73-373.26	2.75-448.58
Unknown _481_59.98	Unknown	Unknown - 3226	4		GCMS	NP	59.98	481										L, T	478.02-1035.99	520.04-1372	8.33-32.97	0-110.72	6.47-131.79
Unknown _509_63.01	Unknown	Unknown - 3442	4		GCMS	NP	63.01	509										L	0-7.72	0-10.55	0-19.77		0-136.03
Unknown _596_63.36	Unknown	Unknown - 3446	4		GCMS	NP	63.36	596										L	0-58.73	0-59.43	0-5.32	0-51.55	0-13.21
Unknown _326_32.37	Unknown	Unknown - 1946	4		GCMS	NP	32.37	326				L, R	0-1270438.02
Unknown _143_40.5	Unknown	Unknown - 2399	4		GCMS	NP	40.5	143				L	43.85-12732.15
Unknown _515_55.79	Unknown	Unknown - 3454	4		GCMS	NP	55.79	515				L, R	60.11-388385.36
Unknown _395_57.32	Unknown	Unknown - 3538	4		GCMS	NP	57.32	395				L	60.37-21385.74
Unknown _447_58.07	Unknown	Unknown - 3579	4		GCMS	NP	58.07	447				L	0-38502.98
Unknown _488_64.16	Unknown	Unknown - 3916	4		GCMS	NP	64.16	488				L, R	8.36-81729.16
Unknown _738_54.56	Unknown	Unknown - 3385	4		GCMS	P	54.56	738		L, R	0-369.12
Unknown _262_19.3	Unknown	Unknown - 1376	4		GCMS	P	19.3	262		L, R	2.29-164.61			L	0-149.12	L	0-94.95
Unknown _537_33.19	Unknown	Unknown - 1987	4		GCMS	P	33.19	537				L, R	0-7177.61	L	0-851.34	L	0-168.61
Unknown _464_49.92	Unknown	Unknown - 3128	4		GCMS	P	49.92	464		L, R	0-383.2	L, R	0-290.57	L	0-2405.48	L	0-216.81
Unknown _359.8_8.18	Unknown	Unknown - 8.1793	4		LC-PDA	NP	8.18		359.8									T					0-1.27
Unknown _359.8_8.87	Unknown	Unknown - 8.8736	4		LC-PDA	NP	8.87		359.8									T					0-1.06
Unknown _359.8_12.77	Unknown	Unknown - 12.769	4		LC-PDA	NP	12.77		359.8									T					0-0.99
Unknown _445.1, 471.7_15.51	Unknown	Unknown - 15.507	4		LC-PDA	NP	15.51		445.1, 471.7									T	0-0.99
Unknown _433.1, 459.6_25	Unknown	Unknown - 24.997	4		LC-PDA	NP	25		433.1, 459.6									T		0-1.02
Unknown _430.7, 459.6_26.78	Unknown	Unknown - 26.77783	4		LC-PDA	NP	26.78		430.7, 459.6									T		0-1.53
Unknown _448.8, 475.3_27.21	Unknown	Unknown - 27.21	4		LC-PDA	NP	27.21		448.8, 475.3									T					0-1.72
Unknown _431.8, 460.8_27.55	Unknown	Unknown - 27.5556	4		LC-PDA	NP	27.55		431.8, 460.8									T		0-1.12
Unknown _403, 424.6_28.85	Unknown	Unknown - 28.852	4		LC-PDA	NP	28.85		403, 424.6									T					0-1.51
Unknown _443.9_31.37	Unknown	Unknown - 31.3656	4		LC-PDA	NP	31.37		443.9									T	0-1.16	0-1.1
Unknown _435.5_36.44	Unknown	Unknown - 36.4406	4		LC-PDA	NP	36.44		435.5									T					0-1.29
Unknown _477.1477_1.3	Unknown	Unknown - 1.3 (1)	4		LCMS	P	1.3	477.148		L	1.14 - 6.69
Unknown _537.1695_1.3	Unknown	Unknown - 1.3 (2)	4		LCMS	P	1.3	537.169		L	0.35 - 1.53
Unknown _475.1321_1.5	Unknown	Unknown -1.5	4		LCMS	P	1.5	475.132		L	0.86 - 4.33
Unknown _275.0217_1.7	Unknown	Unknown -1.7min	4		LCMS	P	1.7	275.022		L	0.53 - 3.56
Unknown _411.02818_4	Unknown	Unknown -4	4		LCMS	P	4	411.028		L	0.74 - 2.28
Unknown _608.098_6	Unknown	Unknown - 6	4		LCMS	P	6	608.098		L	0.02 - 1.18
Unknown _608.098_6.5	Unknown	Unknown -6.5	4		LCMS	P	6.5	608.098		L	0.005 - 1.24
Unknown _471.111_7.1	Unknown	Unknown -7.1 (1)	4		LCMS	P	7.1	471.111		L	0.21 - 1.07
Unknown _527.04_7.1	Unknown	Unknown -7.1 (2)	4		LCMS	P	7.1	527.04		L	0.03 - 0.72
Unknown _411.0125_8.3	Unknown	Unknown -8.3	4		LCMS	P	8.3	411.012		L	0.03 - 0.62
Unknown _889.2034_10.5	Unknown	Unknown -10.5	4		LCMS	P	10.5	889.203		L	0.01 - 2.26
Unknown _890.2294_11.7	Unknown	Unknown -11.7	4		LCMS	P	11.7	890.229		L	0.04 - 2.39
Unknown _713.4734_13.3	Unknown	Unknown -13.3	4		LCMS	P	13.3	713.473		L	0.02 - 0.69
Unknown _447.1904_15	Unknown	Unknown -15	4		LCMS	P	15	447.19		L	0.07 - 0.72
Unknown _664.262_17.4	Unknown	Unknown - 17.4	4		LCMS	P	17.4	664.262		L	0.01 - 0.79
Unknown _721.3639_25.8	Unknown	Unknown -25.8	4		LCMS	P	25.8	721.364		L	0.05 - 8.67
Unknown _721.3639_26.2	Unknown	Unknown -26.2	4		LCMS	P	26.2	721.364		L	0.002 - 3.17
Unknown _699.3805_27.6	Unknown	Unknown -27.6	4		LCMS	P	27.6	699.38		L	0.2 - 1.07
Unknown _699.3805_28.2	Unknown	Unknown -28.2	4		LCMS	P	28.2	699.38		L	0.1 - 0.74
	a Tissue: Leaf (L), Tuber* (T), Root (R), Pulp (Pu), Peel (Pe), Stem (S)
	b Conc. Range: μg/ g DW
	c white Guinea (WG) yam (D. rotundata)
	d yellow Guinea (YG) yam (D. cayennensis)
	e water (W) yam (D. alata)
	f air (A) yam (D. bulbifera)*
	g bitter (B) yam (D. dumetorum)
	hSpectral ID: m/z feature or λmax
	jRT: retention time on corresponding analytical platform
	* D. bulbifera was aerial bulbils (commonly termed tuber but not a tuber)
